# Supplementary material for: The miRNA-Mediated Post-Transcriptional Regulation of Maize in Response to High Temperature
Source: Int J Mol Sci. 2019 Apr 9;20(7):1754. doi: 10.3390/ijms20071754 (PMC6480492; doi:10.3390/ijms20071754)
Supplement: Supplementary file 1 [file ijms-20-01754-s001.xlsx]

## Sheet: table S1
Table S1 Summary of 6 small RNA libraries prepared from CK and stressed maize leaf
	CK1	CK2	CK3	HT1	HT2	HT3
Raw bases/M	9.87563	10.7514	10.2744	10.9108	12.8147	12.5639
Raw reads	10112650	11009412	10520975	11172699	13122237	12865446
3ADT&length filter	3947461	2809755	4368059	3697259	3102236	2235329
Junk reads	26028	44489	31062	22275	36560	45319
mRNA	654414	751415	574283	2574793	3427391	3149510
rRNA in Rfam	375113	226252	305034	448989	513333	511211
tRNA in Rfam	180840	117664	162996	783699	817146	772588
snRNA in Rfam	4203	3648	3042	31301	33844	35669
snoRNA in Rfam	7032	5933	7160	18689	26753	21780
other RNA in Rfam	27945	12173	20290	36288	44600	41399
Repeats	5649	4090	5968	8011	8043	5001
valid reads	4914430	7051120	5068222	3635155	5217712	6119879

## Sheet: table S2
Table S2 Detail information of known miRNAs identified in this study
miR_name	miR_seq	len	type	Sequence in miRbase	group	SS	hairpinLen	CG%	dG	MFEI
osa-miR1425-5p	TAGGATTCAATCCTTGCTGCT	21	5'	Yes	gp3	(((((((((..(((((((((((...(((((((((.(((((((((((.......))))))))...))).)))))))))...)))))))))))..)))))))))	102	35.3	-45.5	1.3
osa-MIR1430-p5_1ss1GC_1	CTTAGCCAAGAATGGCTTGCC	21	5'	New	gp2a	...((((.(((((..((((..((.(((((......(((.(((((((.((((.((((((((.((((((((.(((..((((((((....((((....))))....)).))))))..)))))))).)))))))))))))))))))))).)))...))))).))..)).))..)))))))))..	175	52.2	-82.8	0.9
osa-MIR1430-p5_1ss1GC_2	CTTAGCCAAGAATGGCTTGCCT	22	5'	New	gp2a	.((..((((.((..((((((.(((((....((((((.....(((.(((((((((((((((..((((.((((((((.((((..((((((((.((((....))))))))))))..))))))))).))))))).))))))))))))))).))).....))))))..))))).))))))..))))))..))	186	48.1	-103.3	1.1
zma-miR1432-5p_L-1R+1	TCAGGAGAGATGACACCGACG	21	5'	Diff	gp1a	(((((((.(((((((((((.((..(((((((((((((........)))).....)))))))))..)).))))))))))).))))).)).	88	62.9	-56	1
zma-miR1432-3p_L+1R-1	TGGGTGTCATCTCGCCTGAAGC	22	3'	Diff	gp1a	(((((((.(((((((((((.((..(((((((((((((........)))).....)))))))))..)).))))))))))).))))).)).	88	62.9	-56	1
osa-miR1432-5p_L-1R+2	TCAGGAGAGATGACACCGACGT	22	5'	Diff	gp2a	...(((((((.(((((((.(((((((((((.((..(((((((((((((........)))).....)))))))))..)).))))))))))).))))).)).)))))))...	104	64.5	-67.7	1
zma-miR156a-5p	TGACAGAAGAGAGTGAGCAC	20	5'	Yes	gp1a	((((((((((....))).(((((((((((((((((((((.(((((...((((((((((..........))))))))))))))).))))))))).)))).)))))))))))))))............	89	72.2	-76.9	0.8
zma-miR156j-5p_R-1	TGACAGAAGAGAGAGAGCAC	20	5'	Diff	gp1a	((.((((.(((..((.((((((((((.((((((((((((((.(((.(((..(((((((.....)))))))..)))..)))...)))))))))).))))..))))))))))))..)))))))))..	123	61.6	-76.4	1
zma-miR156e-3p_L+1	TGCTCACTGCTCTCTCTGTCATC	23	3'	Diff	gp1a	((((((((((....))).(((((((((((((((((((((.(((((...((((((((((..........))))))))))))))).))))))))).)))).)))))))))))))))............	89	72.2	-76.9	0.8
zma-miR156k-5p_L+1	TTGACAGAAGAGAGCGAGCAC	21	5'	Diff	gp1a	..((((((...(((((((..((((((((((((((((((((..((((.((.(((.((((((.....)))))))))))))))..))))))))).))))).))))))..))))...))).))))))	121	65	-70.9	0.9
mes-miR156a_L+2	CTTGACAGAAGAGAGTGAGCAC	22	5'	Diff	gp2a	.((((((((.((((..((.((..((((((((((((.((((((((.((((((....(((((.((((.....)))).))))))))))).)))))))).)))).))))))))...))))..)))).)))))).))	131	47.7	-59.9	1
gma-miR156a_R+1	TGACAGAAGAGAGTGAGCACT	21	5'	Diff	gp2a	...(((.((((((((((((((((((((((.(((((....((((((((....))))))))))))).))))))))).))).)))))))))))))...	89	69.5	-66.8	1
zma-miR156d-3p_L+1	TGCTCACTTCTCTTTCTGTCAGC	23	3'	Diff	gp1a	.(((..(((((((((((((((((((((((((((((.(((((.((((....((((...))))....))))..))))).)))))))).)))).)))))))))......))))))))..)))	118	55.5	-64.9	1
zma-miR156k-3p_L+1	TGCTCGCTTCTCTTTCTGTCAGC	23	3'	Diff	gp1a	..((((((...(((((((..((((((((((((((((((((..((((.((.(((.((((((.....)))))))))))))))..))))))))).))))).))))))..))))...))).))))))	121	65	-70.9	0.9
zma-miR156a-5p_L+1	TTGACAGAAGAGAGTGAGCAC	21	5'	Diff	gp1a	(((((.((((..((.((..((((((((((((.((((((((.((((((....(((((.((((.....)))).))))))))))).)))))))).)))).))))))))...))))..)))).)))))	124	47.6	-57.8	1
zma-miR159a-5p	GAGCTCCTATCATTCCAATGA	21	5'	Yes	gp1a	.........((((((.((.((((((((((..(((.(((((.((..(((((...(((.((((.(((...(((.((((.(((((....((((...(((((((((.(((((....)))))......(((((((((...)))))))))...)))))))))...))))....))))).)))).)))...)))))))..))).)))))..)).))))).)))..)))))))))).))..)))))).......	230	53.3	-104.1	0.8
zma-miR159c-5p_L-1R-1	AGCTCCCTTCGATCCAATC	19	5'	Diff	gp1a	(((((((....((..((..((.((((((((((((((((((..((.((((((((((((((((......((.((((.(((((.((((((....(((((((....(((......)))...))))))).....)))))).))))).)))).)).....)))))))....))))))))).)).)))))))))))))))))).))..))..))))).))))..	215	55.3	-107.5	0.9
zma-miR159c-3p_L-1R-1	TTGGATTGAAGGGAGCTCC	19	3'	Diff	gp1a	(((((((....((..((..((.((((((((((((((((((..((.((((((((((((((((......((.((((.(((((.((((((....(((((((....(((......)))...))))))).....)))))).))))).)))).)).....)))))))....))))))))).)).)))))))))))))))))).))..))..))))).))))..	215	55.3	-107.5	0.9
zma-miR159f-5p_L-1	AGCTCCTCTCATTCCAATGA	20	5'	Diff	gp1a	((((((((..(((.(((((....(((....)))..((((((((...(((.((((.(((((....((((...((((((((...((((....)))).....((((((..((((((....)))).)).....))))))))))))))...))))....))))).)))).))).((((.......))))..))))))))))))).)))..))))))))..	213	55.3	-94.1	0.8
zma-MIR159h-p3	TTTGCATGACCGAGGAGCTGC	21	3'	New	gp1a	((.(((((((((((.((((....((((((((..((.((((((..(((((.((((.(((((....((((...((((((((.................((....)).((((.....)))).))))))))...))))....))))).)))).)))))..))).)))..))))))))))....)))).))))))))))).))..	198	55	-94.2	0.9
zma-MIR159i-p3	TTTGCATGACCGAGGAGCTGC	21	3'	New	gp1a	.............(((((.((((..(((...)))..)))).)))))....((((.(((((((((((.((((....((((((((..((.((((((..(((((.((((.(((((....((((...((((((((.(((..((.........)).)))..(((((.....)))))))))))))...))))....))))).)))).)))))..))).)))..))))))))))....)))).))))))))))).))))	202	53.2	-107.5	0.8
cpa-miR159a_R+1	TTTGGATTGAAGGGAGCTCTAT	22	3'	Diff	gp3	(((((((((..(((((((..(((((((..(((((((....((((((.(((((.((((....((.((..(((((((((((........)))).)))))))..)).))....)))).))).)))))).))..)))))..))..)))))))..)))))))..)))))))))...	168	47.4	-79	1
zma-miR159a-3p	TTTGGATTGAAGGGAGCTCTG	21	3'	Yes	gp1a	.............(((((.((((..(((...)))..)))).)))))....((((.(((((((((((.((((....((((((((..((.((((((..(((((.((((.(((((....((((...((((((((.................((....)).((((.....)))).))))))))...))))....))))).)))).)))))..))).)))..))))))))))....)))).))))))))))).))))	202	52.8	-107	0.8
lus-miR159b_R+2_1ss21CG	TTTGGATTGAAGGGAGCTCTGTT	23	3'	Diff	gp3	((((((((((((((..(((((((..(((((...((((((((...((((((.(((.(((((.(((((((.(((((((((.(((...(..(...)..)...))))))))))))...)))...)))).))))).))).)))))))))))......)))...))))).)))))))..))))))))))))))	187	50.3	-89	0.9
lus-miR159c_R+1	TTTGGATTGAAGGGAGCTCTTT	22	3'	Diff	gp3	(((((((........(((((((((((((..(((((((..(((((...((((((((...((((((.(((.(((((.(((((((.(((((((((((((..(((.....)))...)))))))))))))...)))...)))).))))).))).)))))))))))...)))......))))).)))))))..))))))))))))))))))))	207	48.3	-98.9	1
zma-miR160b-3p	GCGTGCAAGGAGCCAAGCATG	21	3'	Yes	gp1a	((((.(((((((.((((((((((.((((((..((((..((.....)).)))).))).))).)))))))))).))))))).))))..	84	57	-43.4	0.9
zma-miR160a-3p	GCGTGCAAGGGGCCAAGCATG	21	3'	Yes	gp1a	.((..(((((((.(((((((.((((((((((.(((..((((..(((((..........)))))..))))))).)))))))))).))))))).)))))))..)).	102	59.6	-57.2	0.9
zma-miR160a-5p	TGCCTGGCTCCCTGTATGCCA	21	5'	Yes	gp1a	.((((((((.((((.((.(((((((((..(((((.((((.......)))).(((((....))))).)))))..))))))))).)).)))).)))))))).	98	53	-52	1
vvi-miR160c_L+2	CATGCCTGGCTCCCTGTATGCCA	23	5'	Diff	gp2a	...(((((((((.(((((((.((((((((((.((((((..((((..((.....)).)))).))).))).)))))))))).))))))).)))))))))...	94	57	-52.1	0.9
mtr-miR160a_L+1	CTGCCTGGCTCCCTGTATGCCA	22	5'	Diff	gp2a	...((((((((((((..(((((...(((((.(((((.(((((((..((((((((..(((((((..((((((.......(((.....))).........)))))).))).))))..))))))))..))))))).)))))..)))))..)))))...)))..)))))).)))...	167	54.9	-76.7	0.8
zma-MIR160e-p3	GCGTGCGAGGTGCCAAGCATGG	22	3'	New	gp1a	.(((..(((((.((((.((..((((((((..((((((((((((........)))))))).))))..))))))))..)).)))).)))))..))).	93	69.5	-60.8	0.9
mtr-miR160a_R+1	TGCCTGGCTCCCTGTATGCCAT	22	5'	Diff	gp2a	...((((..(((..((..(((.(((((((.((((((((.............(((((..((((......))))..))))))))))))).))))))).)))..))..)))))))...	109	59.1	-60.8	0.9
zma-miR160f-5p	TGCCTGGCTCCCTGTATGCCG	21	5'	Yes	gp1a	(((((((...((...(((((((((((((.((..(((((((((.(((((((((((........))))))).)))))).)))))))..)).)))))))))))))..))..))))))).	115	56	-60.2	0.9
zma-miR162-3p_R+1	TCGATAAACCTCTGCATCCAG	21	3'	Diff	gp1a	((((..((((.((((((((((((..((((..(((............)))..))))....(((((..(((((...((((.((....))..))))..)))))..))))))))))))))))).))))..))))	130	55.4	-55.2	0.8
mtr-miR162_R+1	TCGATAAACCTCTGCATCCAGC	22	3'	Diff	gp2b	.(((((((.(.((((..((((.((((((((((((..((((..(((............)))..))))....(((((..(((((...((((.((....))..))))..)))))..))))))))))))))))).))))..))))).).)))).))...	151	56.1	-62.7	0.7
zma-miR164d-3p_L+3R+1	ACGCACGTGGTCTCCTTCTCCATC	24	3'	Diff	gp1a	.((((((((((((((....((((((((.((..(((((((.(((((....((..(((((((((..(((..(((....((((((((((((.((((....)))).)))))))).))))...)))..)))..)))).)))))))....(((((((..((....))..)))))))))))).)))))))..)).))))))))....)).)))))))))))).	214	53.7	-102.8	0.9
zma-miR164f-5p	TGGAGAAGCAGGGCACGTGCT	21	5'	Yes	gp1a	.((((((((.((.(((((((((((.((((.......((((...((((......))))..)))).((((....)))))))).)).))))))))).)).))))))))...	104	63.9	-58.3	0.8
zma-MIR164e-p3	GTGGTCGTTCATGTGTCCGCC	21	3'	New	gp1a	(((((((.((.((((((((((((((((((((((...((((.(((((((...(((.....)))..)))))))...))))...))))))))))))))))))))))))..)))))))..	114	64.7	-73.9	1
zma-miR164b-3p_L+2	TCATGTGCCCATCTTCTCCACC	22	3'	Diff	gp1a	.(((((((....((((..((((((((((..((((((((.((..((((((((...(((((.........)))))......))))))))...))))))))))..))))))))))..))))..))))))).	126	57.8	-69.8	0.9
zma-MIR164c-p3_1ss17CT	TGCATGTGCCCTTCTTTTCCA	21	3'	New	gp1a	.(((((((((.((.(((((((((((.(((((((((((((....((..(((((((((((((.(((.(((.(((((((((((..((((....((.((((..((((((....))))))..)))).))....))))..)))......)))))))))))((((..(((((...(((.(((.((....)).)))..)))..)))))..)))).))))))))))))).)))..))...))))))))))))).))))))))))).)).))))))))).	268	70.7	-177.2	0.9
zma-MIR164h-p3_1ss17CT	TGCATGTGCCCTTCTTTTCCA	21	3'	New	gp1a	(((((((((.(((((((((((....................((((.....))))((.((((((((((((((((((...((((.(((((.....((((.......)))).)))))))))..)))))))))).(((((.((((((..(((..(((......))).....)))...)))))).))))))))))))).))))))))))))).)))))))))..	217	66.7	-113.1	0.8
zma-miR164e-5p	TGGAGAAGCAGGACACGTGAG	21	5'	Yes	gp1a	(((((((.((.((((((((((((((((((((((...((((.(((((((...(((.....)))..)))))))...))))...))))))))))))))))))))))))..)))))))..	114	64.7	-73.9	1
zma-miR164a-5p	TGGAGAAGCAGGGCACGTGCA	21	5'	Yes	gp1a	.(((((.(((((((.((.((((((((.((..(((((((.(((((((.(((((((((.(((.((.....))))).))...(((......)))....))))))))))....)))).)))))))..)).)))))))).)).))))))).))))).	150	53.9	-70.3	0.9
mtr-miR164a_1ss21AG	TGGAGAAGCAGGGCACGTGCG	21	5'	Diff	gp2a	...(((((.(((((((.((.((((((((.((..(((((((.(((((((.(((((((((.(((.((.....))))).))...(((......)))....))))))))))....)))).)))))))..)).)))))))).)).))))))).)))))...	150	53.8	-70.3	0.8
zma-miR164h-5p_2ss19GT21GT	TGGAGAAGCAGGGCACGTTTT	21	5'	Diff	gp1a	(((((((((.(((((((((((....................((((.....))))((.((((((((((((((((((...((((.(((((.....((((.......)))).)))))))))..)))))))))).(((((.((((((..(((..(((......))).....)))...)))))).))))))))))))).))))))))))))).)))))))))..	217	66.7	-113.1	0.8
zma-miR166m-5p_L-2R+2	AATGTTGGCTGGCTCGAGGCA	21	5'	Diff	gp1a	.........(((((((((((((((((((..((((((..(((.((.((((.((((.(((.((..((.((((.(((((......))))))))).)))))))))))....)).)).)).)))..))).))).)))))))))))))))........))))	147	62.8	-71.7	0.7
zma-miR166c-5p_L-2R+2	AATGTTGTCTGGCTCGAGGTG	21	5'	Diff	gp1a	((((((((..((((((..(((((((((..(((.....((((((...))))))......)))..)))..))))))..))))))..))))))))	92	54.3	-43.6	0.9
zma-miR166a-3p	TCGGACCAGGCTTCATTCCCC	21	3'	Yes	gp1a	(((((((((.(((.(((((((...((((.(((((((....))).....)))).))))))))))).))).)))))))))	78	67.9	-48.1	0.9
zma-miR166h-5p_L-1R+1	GAATGACGTCCGGTCCGAACA	21	5'	Diff	gp1a	(((((((((.(((.(((((((...((((.(((((((....))).....)))).))))))))))).))).)))))))))	78	67.9	-48.1	0.9
zma-miR166b-5p_1ss2GA	GAAATGTTGTCTGGTTCAAGG	21	5'	Diff	gp1a	..((((((..(((((((((.((((((((......((((((((((..(..((((....))))..)............))))))))))..)))))))).)))))))))..))))))..	112	44.8	-48.4	0.9
zma-miR166h-5p_L-1R+2	GAATGACGTCCGGTCCGAACGA	22	5'	Diff	gp1a	(((((((((.(((.(((((((...((((.((((.((......)).))))..))))))))))).))).)))))))))	76	71.1	-48.4	0.9
zma-miR166a-5p_L-1R+1	GAATGTTGTCTGGCTCGGGGC	21	5'	Diff	gp1a	((.((((((((..((((((..(((((....((((((((((((.(((..(((.................(((.(((........)))..)))......(((((((((...........................................)))))))))..))).))).)))).)).))))))....)))))..))))))..)))))))).)).	212	56.8	-73.012	0.6
zma-miR166g-5p	GGAATGTTGTCTGGTTGGAGA	21	5'	Yes	gp1a	((((((((..(((((((..(((((((..((((..((.....))...(((((.(((((.(((((........).)))).....))))))))))..))))..)))))))..)))))))..))))))))	126	52.4	-60.6	0.9
sbi-MIR166g-p5	GTTAGGGGGATTGTTGTCTGG	21	5'	New	gp1a	..((((.((.((..(((((..(((((((..((((((..((..((((((((((((((((((....(((....))).)))))).))))))))))))..))..))))))..)))))))..))))))).)))))).	129	60.6	-81.2	1
osa-MIR166c-p5	GTTGAGGGGAATGTTGTCTGG	21	5'	New	gp2a	...(((((.((((((((..(((((((..(((((((..((((..((.....))...(((((.(((((.(((((........).)))).....))))))))))..))))..)))))))..)))))))..)))))))).)))))...	138	52.1	-67.7	0.9
zma-miR166j-3p	TCGGACCAGGCTTCAATCCCT	21	3'	Yes	gp1a	.....((.((((..((((((((((.(((...(((((((((.(((((((((....(((((....(((((((..((..........)).....)))))))...)))))))))))))).)))))))))..))).))))))))))...)))).))...	146	48.1	-64.9	0.9
gma-miR166m_L+1_1ss21CA	TCGGACCAGGCTTCATTCCCA	21	3'	Diff	gp2a	...((((((((.....(((((((.((((((..(((((((((.((((((((......((((((((((..(..((((....))))..)............))))))))))..)))))))).)))))))))..)))))).))))))).))))))))...	150	42.3	-67.8	1
osa-miR166a-3p_1ss21CA	TCGGACCAGGCTTCATTCCCA	21	3'	Diff	gp2a	...(((((((((.(((.(((((((...((((.((((.((......)).))))..))))))))))).))).)))))))))...	76	70.7	-50.1	0.9
osa-miR166a-3p_R+1	TCGGACCAGGCTTCATTCCCCA	22	3'	Diff	gp2a	...(((((((..((((.(((((((((.(((.(((((((...((((.(((((((....))).....)))).))))))))))).))).))))))))).))))...)))))))...	107	61.9	-63.5	0.9
ssp-miR166_R+1	TCGGACCAGGCTTCATTCCCCT	22	3'	Diff	gp1b	.((((((((.....(((((((.....(((((((((.(((((((((......((..(((((..(..((((....))))..)..)........))))..))..))))))))).))))))))))))))))....))))..))))	140	44	-49.8	0.8
osa-miR166m	TCGGACCAGGCTTCATTCCCT	21	3'	Yes	gp2a	...((((((((((....((((((.((((((..(((((((((.((((((..(((.....((((((...((((((.....)))..)))....)))))).))))))))).)))))))))..)))))).))))))))))))))))...	138	42.4	-61.5	1
zma-miR166l-3p	TCGGACCAGGCTTCATTCCTC	21	3'	Yes	gp1a	......((((((..((((((..(((((((((.(((((((.(((((.....((((....))))((((..(((........)))..)))).....))))).))))))).)))))))))..))))))...))))))....	127	48.2	-63	1
zma-miR167h-3p_L+1R+1	AGATCATGTTGCAGCTTCACT	21	3'	Diff	gp1a	..((((((((((((((((..((((((((.(((((((((((((.((...((.((((((((((((....)).)).....)))))))).)))))))))))))))))))))))))..)))))))).))))))))	128	58.5	-77.5	1
zma-miR167j-3p_L+1	AGATCATGTGGCAGTTTCATT	21	3'	Diff	gp1a	((((((((((((.((((((((((..((...((.(((((((((...((((((......)))..)))...)))..))))))))..))))))))))))))))))))))))..	107	44	-47.7	1
mtr-miR167b-5p_R+1	TGAAGCTGCCAGCATGATCTGT	22	5'	Diff	gp2a	...(((((..((((.........(((((((((((((((..((((((((.(((((((((((((......(((((((....)))))))((((((.((((.((.....))))))))))))......)))))))))))))))))))))..)))))))))).))))))))).)))))...	169	60	-97	0.9
zma-miR167c-3p_L-1	ATCATGCTGTGGCAGCCTCACT	22	3'	Diff	gp1a	.(((((((((((..(((((.(((((((((((((((((((..((..(((((((.((((...........))))..)))))))..))..)))))))))))))..)))))).)))))..)))))....)))))).	130	56.1	-79.4	1.1
zma-miR167g-3p_L+1	AGGTCATGCTGTAGTTTCATC	21	3'	Diff	gp1a	....((((.((((.((..((((((((((.((((((((((((((..((..(((((((((((.....((((.......))))))))))))))).((....((.((((((((((((((.(((.((((...((.((((...(((((......)))))..)))).)))))).))).)))))))))))))).))......))..))..))))))))))))))))))))))))..)).))))..))))..	237	50.6	-125.1	1
osa-miR167d-5p_L+1R+1_1	ATGAAGCTGCCAGCATGATCTGG	23	5'	Diff	gp2a	...(((((.((((.(((((((((((((((((.((((((((((..((...((.(((((((((...((((((......)))..)))...)))..))))))))..))))))))))))))))))))))))))))).))).).)))))...	140	47.3	-67.1	1
osa-miR167d-5p_L+1R+1_2	CTGAAGCTGCCAGCATGATCTGG	23	5'	Diff	gp2a	...(((((.((((((((((((((((((((((((((..((...(..(.....)..)..))..))))).)))))))))))).))))))))).)))))...	92	45.9	-49	1.1
zma-miR167f-3p_1ss5GA	GATCATGCTGCGCAGTTTCACC	22	3'	Diff	gp1a	.((((.((..(((.(((((.((((((((((((((((((((((((((..((...(..(.....)..)..))..))))).)))))))))))).))))))))).)))))))).)).))))..	116	47.9	-58.3	1
zma-miR167e-3p	GATCATGCTGTGCAGTTTCATC	22	3'	Yes	gp1a	...((((((((...(((((.((((((((((((((((((((((....((((...........)))).((.....))..))))))))))))).))))))))).)))))...))))))))..	114	50.4	-61.7	1
osa-miR167e-3p_L+2	TCAGATCATGTTGCAGCTTCACT	23	3'	Diff	gp2a	...(((((..((((.........(((((((((((((((..((((((((.(((((((((((((......(((((((....)))))))((((((.((((.((.....))))))))))))......)))))))))))))))))))))..)))))))))).))))))))).)))))...	169	60	-97	0.9
zma-miR167a-5p	TGAAGCTGCCAGCATGATCTA	21	5'	Yes	gp1a	.(((((((((..((((((((((((((.((((((((((((((.....(((..(((.((.(((.......)))..)))))..)))))))))))))))))...))))))))))))))...))))))))).	125	51.2	-69.7	1.1
ptc-miR167a_R+1	TGAAGCTGCCAGCATGATCTAT	22	5'	Diff	gp2a	..(((.((((((((((((..(((((.(((((((((((((((((((..((..(((((((.((((...........))))..)))))))..))..)))))))))))))..)))))).)))))..)))))....)))))))..)))..	141	56.6	-82.2	1
ptc-miR167a_1ss21AC	TGAAGCTGCCAGCATGATCTC	21	5'	Diff	gp2a	...((((((((((((..(((((.(((((((((((((((((((.....(((((((((......(((((....))))).))))))))).....))))))))))))))..))))).)))))..)))))....)))))))...	133	51.1	-76.6	1.1
zma-miR167e-5p	TGAAGCTGCCAGCATGATCTG	21	5'	Yes	gp1a	..((((((((((((((((..((((((((.(((((((((((((.((...((.((((((((((((....)).)).....)))))))).)))))))))))))))))))))))))..)))))))).))))))))	128	58.5	-77.5	1
mdm-miR167h_R-1_1ss19CT	TGAAGCTGCCAGCATGATTTT	21	5'	Diff	gp3	((((((((..(((((((.((((((((((((.(((((((.((...((((...........))))..)).))))))))))))))))))).)))))))..)).))))))	106	46.2	-56.9	1.2
zma-miR168a-3p_L+2R-1	ATCCCGCCTTGCACCAAGTGA	21	3'	Diff	gp1a	...((..(((((.(((.(..(((((((((((((..(((((.(((...((((.....)))).))).)))))..)))))))))))))..).))).)))))..))..	99	74	-64.4	0.8
sbi-MIR168-p3	ATCCCGCCTTGCACCAAGTGA	21	3'	New	gp1a	..(((.((((((.(((.(..(((((((((((((..(((((.(((...((((.....)))).))).)))))..)))))))))))))..).))).)))))).))).	101	73.1	-67.9	0.9
zma-miR168a-5p	TCGCTTGGTGCAGATCGGGAC	21	5'	Yes	gp1a	...((..(((((.(((.(..(((((((((((((..(((((.(((...((((.....)))).))).)))))..)))))))))))))..).))).)))))..))..	99	74	-64.4	0.8
zma-miR169p-5p_L-1	AGCCAAGGATGACTTGCCGG	20	5'	Diff	gp1a	((((((..(((((((((((((((....((.....))....)))))))))))))))..))))))..	63	56.9	-41.8	1.1
zma-miR169m-3p_L+1	TGGCATCCATTCTTGGCTAAG	21	3'	Diff	gp1a	((((((((((((((..((((.((((((((.((((..((((((((.((((....))))))))))))..))))))))).))))))).))))))))))))))..	99	44.6	-57.9	1.3
osa-miR169r-5p_2ss9GC20TC	TAGCCAAGCATGATTTGCCCG	21	5'	Diff	gp2a	...((((((.((...((.((((.((.(((((((((.((((((((((((((((((((((.....(((.(((.((((((.((((((((((((((((........(((....)))..)))))))))))))))))))))).))).)))..))))).))).))....))))))...)))))))).))))))))).)))).)).....))))))))	207	56.7	-98.8	0.8
zma-miR169a-5p	CAGCCAAGGATGACTTGCCGA	21	5'	Yes	gp1a	((((..((((..((((((((.(((((((((..((((((((((....(((((.((...)).)))))....(((((((((((..(((......)))..)))))).)))))......))))))))))..))))))))).))))))))..))))..))))	156	54.5	-82.5	1
zma-miR169a-3p_L+2R-1	TCGGCAAGTTGTTCTTGGCTAC	22	3'	Diff	gp1a	((((..((((..((((((((.(((((((((..((((((((((....(((((.((...)).)))))....(((((((((((..(((......)))..)))))).)))))......))))))))))..))))))))).))))))))..))))..))))	156	54.5	-82.5	1
osa-MIR169b-p5	GGAATGCAGCCAAGGATGACT	21	5'	New	gp2a	...(((((((..((((((..(...((((.((((((((((.((.(((((((((((((((((((.((((........))))..(((.((((.......)))).)))............))))))))).)))))))))).))))).))))))).))))..)..)))))).)))).)))..	172	55.4	-90.5	0.9
zma-MIR169c-p3	TCCTTGGCTACACCTAGTTCT	21	3'	New	gp1a	..((((.((((((((((.((.(((((((((((((((((((.((((........))))..(((.((((.......)))).)))............))))))))).)))))))))).))))).))))))).)))).	131	54.5	-71.4	1
zma-miR169c-5p	CAGCCAAGGATGACTTGCCGG	21	5'	Yes	gp1a	..((((.((((((((((.((.(((((((((((((((((((.((((........))))..(((.((((.......)))).)))............))))))))).)))))))))).))))).))))))).)))).	131	54.5	-71.4	1
zma-miR169f-3p_L+1R-1	AGGCATGTCTTCCTTGGCTAC	21	3'	Diff	gp1a	((.(((((((.((((...((((((((((((.(((.((((((..(((((((((...((((..(((.....)))....)))).(((......))).....)))))))))...)))))).))).)))))))))))))))).))))))).))..	148	50.7	-75.1	1
zma-miR169i-3p_L+1R+1_1	AGGCAGTCTCCTTGGCTAGC	20	3'	Diff	gp1a	(((((.(((((...(((...((((((((((.((((.(((((((..((.....((((((((..((......))..))))))))..))..)))))))))))))))))))))....))).))))).)))))	128	49.2	-63.7	1
zma-miR169i-3p_L+1R+1_2	AGGCAGTCTCCTTGGCTAGT	20	3'	Diff	gp1a	...(((((.((((((((.((((((((((((.((((.((((((((..((..((((..((..(((..((((((.....((....)).....)))))))))..))))))..)))))))))))))))))))))))).)).))))))))..)))))	148	57	-72.1	0.8
tcc-miR169i_1ss15TC	TAGCCAAGGATGAGCTGCCTG	21	5'	Diff	gp2a	...((((..((((((.(((((((((((((.((((((((((..(((..((((((((((((...(((((((((((....(((((((((.....(((......))).....))))).))))...))))))))))).)))))))))).))..)))))))))))))..))))))))))).))..)))))))))).	186	65.3	-110.7	0.9
zma-miR169i-5p	TAGCCAAGGATGACTTGCCTG	21	5'	Yes	gp1a	.(((((((((..(((((.((((((((((((.((((.(((((((((..(((.(((..((((((((......))))))))))))))..)))....)))))))))))))))))))).)).))))))))))))))..	130	58.6	-76.8	1
ata-miR169d-3p_L-2R+2	CAAGTTGTCCTTGGCTACATC	21	3'	Diff	gp2a	...((((((..(((((.(((((((((..((((((((((.....(..(((((((((......(((..((.((.(((.....)))..))..))..)))....))))).))))..)...))))))))))..))))))))).)))))..))))))	148	49	-71.2	1
zma-miR169m-5p_L+1R-1	TTAGCCAAGAATGGCTTGCCT	21	5'	Diff	gp1a	(((((((((((.((((((((.((((((((..........((((....))))(((((.......)))))......))))).))))))))))))))))))))))..	102	51.9	-52.4	1
zma-miR169n-3p_L+1	TGGCAGGCCTTCTTGGCTAAG	21	3'	Diff	gp1a	(((((((((((.((((((((.((((((((..........((((....))))(((((.......)))))......))))).))))))))))))))))))))))..	102	51.9	-52.4	1
sbi-MIR169o-p3_2ss3CA18GT	CTACGGGCAAATCATCTTGGC	21	3'	New	gp2a	...((((((.((...((.((((.((.(((((((((.((((((((((((((((((((((.....(((.(((.((((((.((((((((((((((((........(((....)))..)))))))))))))))))))))).))).)))..))))).))).))....))))))...)))))))).))))))))).)))).)).....))))))))	207	56.7	-98.8	0.8
ata-miR169f-3p_R+1_1ss9CT	GGCAAGTCTGTCCTTGGCTACAT	23	3'	Diff	gp2a	...(((((((..((((((..(...((((.((((((((((.((.(((((((((((((((((((.((((........))))..(((.((((.......)))).)))............))))))))).)))))))))).))))).))))))).))))..)..)))))).)))).)))..	172	55.4	-90.5	0.9
zma-miR169r-3p	GGCAAGTTGTCCTTGGCTACA	21	3'	Yes	gp1a	..(((((((((..((((((((((.....(..(((((((((......(((..((.((.(((.....)))..))..))..)))....))))).))))..)...))))))))))..)))))))))....	120	50.8	-55.6	0.9
zma-miR169l-3p_L+1	GGGCAAATCATCCCTGCTACC	21	3'	Diff	gp1a	((((.((((((((((((((((((((.....((((..((..(((........)))..)).))))))))))))))))))))))))))))..	87	53.9	-44.4	0.9
zma-miR169f-5p_R-1	TAGCCAAGGATGACTTGCCT	20	5'	Diff	gp1a	((.(((((((.((((...((((((((((((.(((.((((((..(((((((((...((((..(((.....)))....)))).(((......))).....)))))))))...)))))).))).)))))))))))))))).))))))).))..	148	50.7	-75.1	1
zma-miR169f-5p_R+2	TAGCCAAGGATGACTTGCCTACA	23	5'	Diff	gp1a	(((.((.((((...(((.((((((((((((.((((.(((((((.........((((...((((((.....))).)))))))..((((.....))))...))))))))))))))))))))).)).))).))))...)))))	140	57.9	-59	0.7
bna-miR169c_R+2	TAGCCAAGGATGACTTGCCTACT	23	5'	Diff	gp3	((((((..(((((((.(((((..((((((((((((.((((.(((((..(((((..((.((((((((((((....)))))...((..(((.....)))..))........))))))).))..)))..))...))))))))))))))))))).))..))))))))))))...))))))	176	35.8	-65.9	1
zma-miR169l-5p_R+1	TAGCCAGGGATGATTTGCCTGT	22	5'	Diff	gp1a	((((.((((((((((((((((((((.....((((..((..(((........)))..)).))))))))))))))))))))))))))))..	87	53.9	-44.4	0.9
zma-MIR169g-p3	TGGGCGGTCTCCTTGGCTAGC	21	3'	New	gp1a	(((.((.((((...(((.((((((((((((.((((.(((((((.........((((...((((((.....))).)))))))..((((.....))))...))))))))))))))))))))).)).))).))))...)))))	140	57.9	-59	0.7
osa-MIR169p-p5_1ss15AG	TGTAGCCAAGGACAGACTTGCC	22	5'	New	gp2a	...((((.(((((((..((((((((((((((..(((((((((.....(((((......((((.......))))....(((....)))....)))))))))))))).))))))))))))))..))))))).))))...	131	54.7	-69.1	0.9
bdi-MIR169a-p5_2ss8TC17TC	TTAGGCTCGGGGACTACGGTG	21	5'	New	gp2a	..(((((.((((((((..((((..((((((((.(((((((((..(((((((((..(((((((((...........))))).)))).(((((....))))).)))))))))..))))))))).))))))))..))))..)))))))).)))))	150	56.6	-88.5	1
zma-MIR171g-p5	CATGGTATTGACTTGGCTCATC	22	5'	New	gp1a	...(((((..(((((((..((((((((.((((((((((((((..((..(((............)))..)).)))))))))))))).))))))))..)))))))..))..)))	109	53.6	-48.8	0.8
zma-miR171h-3p_L-1R+1	TGAGCCGAACCAATATCACTC	21	3'	Diff	gp1a	...((((.(((((..((((((.(((((((((.(((((((((..((..(((.....)))...))..))))))))).)))))))))))))))..))))).))))..	99	46.2	-49.6	1
zma-miR171h-5p_L+2R-1	CGTGGTATTGTTTCGGCTCATG	22	5'	Diff	gp1a	...((((.(((((..((((((.(((((((((.(((((((((..((..(((.....)))...))..))))))))).)))))))))))))))..))))).))))..	99	46.2	-49.6	1
zma-MIR171g-p3	TGAGCCGAGCCAATATCACTTC	22	3'	New	gp1a	...(((((..(((((((..((((((((.((((((((((((((..((..(((............)))..)).)))))))))))))).))))))))..)))))))..))..)))	109	53.6	-48.8	0.8
osa-miR171c-5p_1ss10TC	GGATATTGGCGCGGTTCAATC	21	5'	Diff	gp1a	(((((..((........)).((((((((..(((((((.(((((.((.....(((((........)))))....)).))))).)))))))..))))))))...)))))...........	79	54.2	-46.4	0.7
zma-miR171b-5p_L+1	GGATATTGGCGCGGTTCAATC	21	5'	Diff	gp1a	(((.(((((((((((((((((((((((.((.....(((((........)))))....)).))))))))))))))))))))))).))).	87	56.8	-48.7	1
mdm-miR171i_R+1	TGAGCCGAACCAATATCACTCT	22	3'	Diff	gp2a	...((((.(((((..((((((.(((((((((.(((((((((..((..(((.....)))...))..))))))))).)))))))))))))))..))))).))))...	99	45.7	-49.6	1
lja-miR171d-5p_L-1R+3_1ss9CA	TGAGCCGAGCCAATATCACTTTT	23	3'	Diff	gp3	..(((((.((((((((((.((((((((((((.((((..(((((.((......)))))))...)).)))))))))))))).)))))))))).)))))...	94	41.4	-45.1	1.1
zma-MIR171f-p3	TGATTGAGCCGTGCCAATATC	21	3'	New	gp1a	.........(((((((((..((.((((((((((((((((((((((((((((.((((....))))...............((((.(((....))))))).)))).))).......))))))))))))))))))))).))...))))).))))....	142	51.6	-71.4	0.9
zma-MIR171i-p3	TGATTGAGCCGTGCCAATATC	21	3'	New	gp1a	......(((((((((..((.((((((((((((((((((((((.(((((.....)).)))....)))))))))))))))))))))).))...))))).))))...	95	52.9	-53.4	1
zma-MIR171j-p3	TGATTGAGCCGTGCCAATATC	21	3'	New	gp1a	...((..(((((...((((.(((((((.(((((((((((..((((((..(((((((.......(((......)))))))))).))))))..))))))))))).))))))).))))...)))))))....	122	62.8	-66.9	0.8
osa-miR171b	TGATTGAGCCGTGCCAATATC	21	3'	Yes	gp1a	(((.(((((((((((((((((((((((.((.....(((((........)))))....)).))))))))))))))))))))))).))).	87	56.8	-48.7	1
zma-miR171c-3p_1ss4CT	TGATTGAGCCGTGCCAATATC	21	3'	Diff	gp1a	(((((..((........)).((((((((..(((((((.(((((.((.....(((((........)))))....)).))))).)))))))..))))))))...)))))...........	79	54.2	-46.4	0.7
zma-miR171d-3p	TGATTGAGCCGTGCCAATATC	21	3'	Yes	gp1a	....(((((((.((.(((..(((((((((.(((((((.((((((......((((...((....)).......))))..)))))).))))))).)))))))))..))))).)))))))....	113	47.9	-52.8	0.9
mtr-miR171c	TGATTGAGCCGTGCCAATATT	21	3'	Yes	gp2a	((.((((((.(((((((((((((((((((((((.((.....(((((........)))))....)).))))))))))))))))))))))).)))...))).))	102	59.8	-53.1	0.9
mtr-miR171a	TGATTGAGTCGTGCCAATATC	21	3'	Yes	gp2a	...(((((((((..((.((((((((((((((((((((((((((((.((((....))))...............((((.(((....))))))).)))).))).......))))))))))))))))))))).))...))))).))))...	142	52.7	-71.4	0.9
mtr-miR171c_2ss9CT21TC	TGATTGAGTCGTGCCAATATC	21	3'	Diff	gp2a	((.((((((.(((((((((((((((((((((((.((.....(((((........)))))....)).))))))))))))))))))))))).)))...))).))	102	59.8	-53.1	0.9
zma-miR171d-5p	TGTTGGCTCGGCTCACTCAGA	21	5'	Yes	gp1a	....(((((((.((.(((..(((((((((.(((((((.((((((......((((...((....)).......))))..)))))).))))))).)))))))))..))))).)))))))....	113	47.9	-52.8	0.9
bdi-MIR171a-p3	TTGAGCCGCGCCAATATCTCT	21	3'	New	gp1b	(((((.((..(((((((((.....(((((((((......)))))))))...((((.((...)))))).)))))).))).))..(((.....)))))))).(((((....)))))...	16	66.7	-49.9	0.6
osa-MIR171a-p3	TTGAGCCGCGCCAATATCTCT	21	3'	New	gp1b	((.((((..((((((((((.(((((((((.(((..(.(((((((((.....))))))))))..))).))))))))).))))))))))))))))..	93	42.1	-44.4	1.1
mdm-miR171a	TTGAGCCGCGTCAATATCTCC	21	3'	Yes	gp2a	...(((..(((((((.((((.(((.(((......(((..(((((..((((((.((.((((((((((((((((.((((((((((..(((((((((.(((...))))))))))))..)))))))))).))))))))))))))))...)))))))).)))))....)))......))).)))))))..)).)))))...)))...	196	55	-103.4	0.9
gma-miR171n_R-1_1ss18CT	TTGAGCCGCGTCAATATTTT	20	3'	Diff	gp3	................((((((.(((((((((((((((.(((((((....((((.((((..............)))).))))....))))))).))))))))))))))).)))).)).................	101	37.3	-41.9	0.8
zma-miR171l-3p_L+2R-2	TTGGATTGAGCCGCGTCAATA	21	3'	Diff	gp1a	((((((((((((.((((((((((..(((((((((.(((...))))))))))))..)))))))))).))))))))))))..	78	58.8	-52.3	1.1
zma-miR171l-5p_L-2R+3	TTGGCGTGCCTCAATCCGAAGG	22	5'	Diff	gp1a	((((((((((((.((((((((((..(((((((((.(((...))))))))))))..)))))))))).))))))))))))..	78	58.8	-52.3	1.1
lus-miR172a_R+2	AGAATCTTGATGATGCTGCATTT	23	3'	Diff	gp3	((((((.....(((...((((((((((((((((((.((((((......)))..))).))))))))))))))))))...))).....))))))	92	44.6	-44.1	1.1
zma-miR172c-5p_R+1	CAGCACCACCAAGATTCACAT	21	5'	Diff	gp1a	((((((((.((.((((((((.((((((....(((((((((......))))).((((((((((((((....)))))).)))...)))))...)))))).)))).)))))))).)).))))))))	123	46.3	-53.9	0.9
zma-miR172a_R+1	AGAATCTTGATGATGCTGCAT	21	3'	Diff	gp1a	..(..(((((((((((((((.((...(((((.((((((.......)))))).)).)))..)).)))))))))))))))..)..	79	44.6	-37	1
osa-MIR172d-p5	CTTGCAGGTGCAGCACCATCA	21	5'	New	gp2a	(((..(((..(((.(((((((((.(((((((((((.((((........(((((((((((((....)))).......)))))))))..((((((((((((....))))))))).))))))).))))))))))).))))))))).)))..)))..)))...	156	44.7	-69.6	1
zma-miR172e_L-1	GAATCTTGATGATGCTGCAT	20	3'	Diff	gp1a	.....((((..((((.(((...(..(((((((((((((((.(((((.(((((........(((((((.((....((.......)).))))).)))))))))..((((((((.....)))))))).....))))).)))))))))))))))..)...))).))))..))))....	165	44.3	-68.1	0.9
mtr-miR172b_R+1_1	AGAATCTTGATGATGCTGCATC	22	3'	Diff	gp2a	...(((..(((.((((.(((((((((.(((((((((((.((((..((((.(.....).)).))....)))).))))))))))).))))))))).)))).)))..)))...	104	48.2	-48.9	0.9
mtr-miR172b_R+1_2	AGAATCTTGATGATGCTGCATT	22	3'	Diff	gp2a	(((..(((..(((.(((((((((.(((((((((((.((((........(((((((((((((....)))).......)))))))))..((((((((((((....))))))))).))))))).))))))))))).))))))))).)))..)))..)))...	156	44.7	-69.6	1
zma-miR172b-5p_L+1	GCAGCACCATCAAGATTCACA	21	5'	Diff	gp1a	((((((((.(((((((((((.((((..((((.(.....).)).))....)))).))))))))))).))))))))	74	47.3	-34.3	1
zma-miR2118b	TTCCCGATGCCTCCCATTCCTA	22	3'	Yes	gp1a	((((((((((((((((((((.(((((.((((..((...((....(((((((.((((........)))).))))))).))...))..)))))).)))..))))))))))))))))))))	118	50.8	-57.8	1
zma-miR2118d	TTCCTGATGCCTCCCATGCCTA	22	3'	Yes	gp1a	((((((..(((((((((((.(((..(((((.(((..(((((((((((...((.((((((((((((((((.....))))))...))))))))))..))..)))))))))))..))).)))))..)))))))))))).))....))))))	148	52.7	-81.7	1
zma-miR2275b-5p	AGGATTAGAGGCAACTGAACC	21	5'	Yes	gp1a	((((..((..(((((((((((((.(((((((((...............))))))))).)))))))).)))))..))..))))	82	41.5	-36.7	1.1
mtr-MIR2592bj-p3_2ss12TC19AT	ATTCCCACTGTCCCTGTCT	19	3'	New	gp2b	...((.(((((...((((.((((((................(((((......)))))(((((((((.((((((...))).))).)))).)))))..)))))).)))).)))))))...	112	48.3	-31.5	0.6
zma-miR319a-5p_L+1	AGAGCTCTCTTCAGTCCACTC	21	5'	Diff	gp1a	.................((((.((((.((((((((((((..(..(((..((.(((((((((..((((((.(((..((((((((((..(((((((((.(((..((....))))))))))))))..))))))))))..))).))))))....)))))))))))..)))..)..)))))))))))).)))).)))).((((....))))...	176	51.2	-96.5	0.9
zma-miR319b-5p	AGAGCGTCCTTCAGTCCACTC	21	5'	Yes	gp1a	...(((((.(((.(((.((.((.((((..(((((((((((..((..((((((((..(((((((((((.((.(((..((((((((.((..(((.((((....((.........)).)))).)))..)).))))))))..))).)).)))....)))))))).))))))))..))..)))))))))))..)))).)))))))...)))..)))))	210	55.9	-101.8	0.9
zma-miR319a-3p_R+1	TTGGACTGAAGGGTGCTCCCT	21	3'	Diff	gp1a	...(((((.(((.(((.((.((.((((..(((((((((((..((..((((((((..(((((((((((.((.(((..((((((((.((..(((.((((....((.........)).)))).)))..)).))))))))..))).)).)))....)))))))).))))))))..))..)))))))))))..)))).)))))))...)))..)))))	210	55.9	-101.8	0.9
aly-miR390a-5p_L+3	ATCAAGCTCAGGAGGGATAGCGCC	24	5'	Diff	gp3	(((((((....((((((..(((((((((.((((((((((((..(((.....(((((((.((.........)).)))).))))))..).))))))))))).)))))))))..))))))..)))).)))	127	40.9	-50.6	1
zma-MIR390a-p3	GAAGCGCTATCTATCCTGAGC	21	3'	New	gp1a	..(((((((((..((((((((...(((......(((((.(((((((((((..((((((((.(((((((((((((..((((((.(((.....)))))))))..))))))))..)))))...))))))))....))).)))))))))))))...)))...))))))))..)))))))))....	175	49.2	-90.4	1
zma-MIR390b-p3	GAAGCGCTATCTATCCTGAGC	21	3'	New	gp1a	..(((((((((..((((((((...(((..........(((.((((.(((...((((((((.........(((((((((((((((((((((...))))))))))))))))))))).))))))))))).)))))))...(((((.(((.......))))))))..)))...))))))))..)))))))))....	186	48.4	-99.9	1.1
zma-miR390a-5p	AAGCTCAGGAGGGATAGCGCC	21	5'	Yes	gp1a	..(((((((((..((((((((...(((......(((((.(((((((((((..((((((((.(((((((((((((..((((((.(((.....)))))))))..))))))))..)))))...))))))))....))).)))))))))))))...)))...))))))))..)))))))))....	175	49.2	-90.4	1
zma-miR393a-5p_L+1R-2	CTCCAAAGGGATCGCATTGAT	21	5'	Diff	gp1a	..(((..((..(((((..(.(((((((((((.((((((((((..((((..((..(((.(((.....)))..)))))..)).))..)))))))))).))))))))))).)..)))))..)).)))..	122	54.8	-58	0.8
zma-miR393a-3p_L-1	TCAGTGCAATCCCTTTGGAAT	21	3'	Diff	gp1a	..(((..((..(((((..(.(((((((((((.((((((((((..((((..((..(((.(((.....)))..)))))..)).))..)))))))))).))))))))))).)..)))))..)).)))..	122	54.8	-58	0.8
zma-miR393c-3p_L-1	TCAGTGCAATCCCTTTGGAAT	21	3'	Diff	gp1a	.(((((((((((.((((((((.....((((...(((..((((((....)).)).)).)))......))))....)))))))).)))))))))))...	93	53.6	-40.2	0.8
zma-miR393b-5p_R-1	TCCAAAGGGATCGCATTGATC	21	5'	Diff	gp1a	.(((((((((((((((((((((((((...((..((((..........))))..))........((((....)))).....)))))))))))))))))))))))))...	104	48.1	-52.8	1
ahy-miR394_L+3	ATCTTGGCATTCTGTCCACCTCC	23	5'	Diff	gp3	..(((.(((((((.((((..((((((...(((.((((((((((..((...))..)).)))))))).)))...))))))..)))).)).))))))))	94	52.1	-42	0.8
zma-miR394a-5p	TTGGCATTCTGTCCACCTCC	20	5'	Yes	gp1a	((.((((((.....((((((((((((...(((((((((((.............((((((..........))))))............)))))))))))...)))))).))))))..))))))))..	124	50.8	-50	0.8
zma-miR395l-5p_L+1R-1	AGTTCCTTCCAAACACTTCACC	22	5'	Diff	gp1a	((((((.((((((((((((((.((((..((...))....((((......)))).)))).))))))))))))))))))))..	79	46.9	-36.8	1
zma-miR395n-5p_L+1R-1	AGTTCTCTACAAGCACTTCACG	22	5'	Diff	gp1a	...(((((.(((...(((((((((((((.(((((((((((((((((((........)))).))))))))))))))))))))))))))))...))))))))....	97	45.2	-50	1.1
zma-MIR395o-p5	AGTTCTCTTCAAGCACTTCACG	22	5'	New	gp1a	(((((.(.((((((((((((((((((.......((((((.(((..(((((((((((((((((((((((((..(((((.(((((..(((.(((.((((....)))).)))..)))..).))))..........(((....))).)))))..)))))))))))))).)))))))))))..))).))...)))).......))).)))))))))))))))).)))))..	224	42.5	-96.7	1
zma-miR395a-5p_R-1	GTTCTCCTCAAACCACTTCAGT	22	5'	Diff	gp1a	.....((((((((.((((..(((((((((.(((((.((((((...(((((((...((.(((((..((((....((((((....))))))))))))))))))))))))...))))))))))))))))))))..)))).))))))))....	140	50.3	-77.6	1
zma-miR395b-5p_R-1	GTTCCCTACAAGCACTTCACA	21	5'	Diff	gp1a	.....((((..((.(((((((((((((((.(((((((((((((((....(((((............))))))))))))))))))))))))))))))))))).))..))))....	105	41.2	-59.3	1.3
zma-MIR395o-p3	GTTCCCTACAAGCACTTCATGA	22	3'	New	gp1a	(((((.(.((((((((((((((((((.......((((((.(((..(((((((((((((((((((((((((..(((((.(((((..(((.(((.((((....)))).)))..)))..).))))..........(((....))).)))))..)))))))))))))).)))))))))))..))).))...)))).......))).)))))))))))))))).)))))..	224	42.5	-96.7	1
zma-miR395e-5p_R-1	GTTCCCTTCAAGCACTTCACA	21	5'	Diff	gp1a	(((((((.(((((((((((((((...(((((..((................))...)))))))))))))))))))))))))))..	83	42.4	-38.8	1.1
zma-miR395a-3p_L-1	TGAAGTGTTTGGGGGAACTC	20	3'	Diff	gp1a	((((.((..(((((((.((.((((....((((((.....)))))))))).)).)))))))..))))))..	68	45.7	-26.2	0.8
ata-miR396a-5p_L+3	ATCTCCACAGGCTTTCTTGAACTG	24	5'	Diff	gp3	(((((((...((((..(((((((((((((..(.(((..((((((((((.....((..(((....((((....))))...)))..))))))))))))..))).)..)))))))))))))..))))...)))))))..	134	58.8	-73.6	0.9
zma-miR396f-3p	GGTCAAGAAAGCTGTGGGAAG	21	3'	Yes	gp1a	((((((((((((((((((.((((.(((((.(((........)))..(((((.(((....))).)))))..................))))).)))).))))))))))))))))))..	115	45.3	-46	0.9
gma-miR396a-5p_R+1	TTCCACAGCTTTCTTGAACTGT	22	5'	Diff	gp2a	((.((((.((.((((((((((((.(((((((((.((.(((.(((.((((......))))......((((((.......))))))...))).))).))..))))))))).)))))))))))).)).)))).))	132	48.5	-58.4	0.9
zma-miR396a-3p	GTTCAATAAAGCTGTGGGAAA	21	3'	Yes	gp1a	...((((((((..(((.((.((((((((((((.((((((.((((.(((((....))))))))).((((.((((...((.....))...))))..)))).)))))).)))))))))))).)).)))..))).))))).	133	57.7	-69.9	0.9
zma-miR396a-5p	TTCCACAGCTTTCTTGAACTG	21	5'	Yes	gp1a	...((((((((..(((.((.((((((((((((.((((((.((((.(((((....))))))))).((((.((((...((.....))...))))..)))).)))))).)))))))))))).)).)))..))).))))).	133	57.7	-69.9	0.9
zma-miR396c_L-1	TCCACAGGCTTTCTTGAACTG	21	5'	Diff	gp1a	..(((((.....((((..(((..((....(..((....))..)....)).))).)))).....)))))......	66	59.5	-17.3	0.4
zma-miR396g-5p_1ss13AC	TCCCACAGCTTTCTTGAACTG	21	5'	Diff	gp1a	...((((((((((.(((((((((((.(((((((....)))))))(((((((..........)))))))......))))))))))).))))))))))..(((((..............)))))..	93	50	-55.5	0.9
ata-miR396d-3p_L-1	TTCAAGAAAGCCCATGGAAA	20	3'	Diff	gp3	(((((((...((((..(((((((((((((..(.(((..((((((((((.....((..(((....((((....))))...)))..))))))))))))..))).)..)))))))))))))..))))...)))))))..	134	58.8	-73.6	0.9
zma-miR396e-5p	TTCCACAGCTTTCTTGAACTT	21	5'	Yes	gp1a	(((((((.((((((((((.(((((((............(((((..(((......)))..)))))......................(((((((......)))))))................................))))))).)))))))))).)))))))..	164	45.2	-46.6	0.6
ath-miR396b-5p_R+1	TTCCACAGCTTTCTTGAACTTT	22	5'	Diff	gp2b	...(((((((((((((((((((.((((.(((((.(((........)))..(((((.(((....))).)))))..................))))).)))).)))))))))))))))))))...	117	45.5	-49.3	0.9
zma-MIR397b-p3	TCACCAGCGCTGCACTCAATT	21	3'	New	gp1a	...((((((.(((((((((.((((((.(((((...(((.........))).))))))))))).))))))))).)))))).....	76	65.5	-50	0.9
zma-miR397a-5p	TCATTGAGCGCAGCGTTGATG	21	5'	Yes	gp1a	((...(((((((.((..(((((.((((..(((((((.((((....))))..(((.(((.....))).)))..))))))).)))))))))...))((((.(((((.((........)).))))).))))..)))))))...)).	142	45.5	-42.3	0.7
zma-MIR397b-p5	TTGAGCGCAGCGTTGATGAGC	21	5'	New	gp1a	...((((((.(((((((((.((((((.(((((...(((.........))).))))))))))).))))))))).)))))).....	76	65.5	-50	0.9
zma-miR398a-5p_R+2_1ss21GA	GGGGCGAACTGAGAACACATAAG	23	5'	Diff	gp1a	((((((((.(((((((((((((......(..(((((((.......((..((((((..((((((........)))))))))).))..))..)))))))..)..((((....))))..))))))))))))).))))))))..	138	56.4	-69.1	0.9
zma-miR398b-5p	GGGGCGGACTGGGAACACATG	21	5'	Yes	gp1a	(((((((..(((((((((((((..........(((((((..((.((((((.((.(((....))))))))).)).))))))))).)))))))))))))..)))))))..	106	63.9	-60	0.9
mtr-miR398b_L+1R-1	ATGTGTTCTCAGGTCGCCCCT	21	3'	Diff	gp2a	.((((((((((.(((((((((((((......(..(((((((.......((..((((((..((((((........)))))))))).))..))..)))))))..)..((((....))))..))))))))))))).))))))))))....	142	57.8	-74.9	0.9
ata-miR398f-3p_L+3R-1	TCATGTGTTCTCAGGTCGCCCCC	23	3'	Diff	gp2a	((.((((((((((.(((((((((((((..((((....)))).....((((((...((....((((((((....))).......))))).((....))...))....)))))).........))))))))))))).)))))))))).))...	148	57.6	-72.1	0.8
zma-miR398a-3p	TGTGTTCTCAGGTCGCCCCCG	21	3'	Yes	gp1a	((((((((.(((((((((((((......(..(((((((.......((..((((((..((((((........)))))))))).))..))..)))))))..)..((((....))))..))))))))))))).))))))))..	138	56.4	-69.1	0.9
ata-miR398f-3p_R+2	TGTGTTCTCAGGTCGCCCCCGTT	23	3'	Diff	gp3	.((((...((((.((.(((.(((.(((((((((((((((.....(((.....)))....))))))))))))))).))).))).)).))))))))	93	54.3	-46.3	0.9
zma-miR399f-5p	GGGCAACTTCTCCTTTGGCAGA	22	5'	Yes	gp1a	.....((((((..((.(((((.((((((.((.(((((((((((..((((......)))).....))))))))))))).)))))).))))).))..))))))....	96	52.4	-47.7	0.9
zma-miR399e-5p	GGGCTTCTCTTTCTTGGCAGG	21	5'	Yes	gp1a	.....((((((((((.(((.((((((..(((((..(((((((((.((((.((((.((....))))))))))..........)))))))))..)))))..)))))).))).))))..))))))..	117	50.8	-58.4	0.9
zma-miR399c-5p	GGGTACGTCTCCTTTGGCACA	21	5'	Yes	gp1a	...(((((((((..((((..(((((((..(((((((((((((.(((..((((............((....))....((..(((((..((.((((((((((.((.(....))).))))))....)))))).((((....)))).....))))).)).))))...))))))))))))))))..)))))))..))))...))))))))).	203	56	-107.6	0.9
zma-miR399b-5p	GTGCAGCTCTCCTCTGGCATG	21	5'	Yes	gp1a	......((((((..((((..(((..((((((((((.(((((..((((((...(((((..........)))))))))))....))))).))))))))))..)))..))))....))))))...	113	54.9	-55.2	0.8
zma-miR399a-5p	GTGCGGTTCTCCTCTGGCACG	21	5'	Yes	gp1a	.......(((((..((((..(((.((..(((((((.(((((.(((((.(((.....((((......))))..))).)))))..))))).)))))))..)).)))..))))...))))).....	111	53.7	-50.4	0.8
zma-miR399f-3p	TGCCAAAGGAAATTTGCCCCG	21	3'	Yes	gp1a	.....((((((..((.(((((.((((((.((.(((((((((((..((((......)))).....))))))))))))).)))))).))))).))..))))))....	96	52.4	-47.7	0.9
zma-miR399a-3p	TGCCAAAGGAGAATTGCCCTG	21	3'	Yes	gp1a	((.(((((((((((.(((((.(((....(((((....(((.(((....))).)))......))))).)))..))))).))))))))))).))...	92	61.1	-41	0.7
zma-miR399b-3p_1ss17TC	TGCCAAAGGAGAGCTGCCCTG	21	3'	Diff	gp1a	......((((((..((((..(((..((((((((((.(((((..((((((...(((((..........)))))))))))....))))).))))))))))..)))..))))....))))))...	113	54.9	-55.2	0.8
zma-miR399d-3p	TGCCAAAGGAGAGCTGCCCTG	21	3'	Yes	gp1a	.((.(((..((((..(((.(..((((((((.((((((...((((.((....(((((..(((....)))..)))))..)))))).)))))).))))))))..).)))..))))....))).))...	121	57.6	-53.8	0.7
zma-miR399e-3p	TGCCAAAGGAGAGTTGCCCTG	21	3'	Yes	gp1a	.((((((((((((.((((((((..((((((.......((((((((.((((((((..((.((((...)))).)).....))).))))).)))))).)).........((((((((((.(((........)))))))))))))))))))..).))))))).))))))))))))....	170	60.6	-92.9	0.9
cme-miR399d	TGCCAAAGGAGAGTTGCCCTT	21	3'	Yes	gp2a	...((((((..(..(((..((........(((((((((((((.(((.((((((..(((((..(((((((((.((((.((((.((....))))))))))..........)))))))))..)))))..)))))).))).))))..)))))).)))))..)))..)..))))))...	168	46	-68.6	0.9
zma-miR408b-5p_L+1	ACAGGGACGAGGCAGAGCATGG	22	5'	Diff	gp1a	..((((((.(((((((.(((.(((.(((((((....(((((((.((.......)).)))))))...((.(((........))).))............................)))))))))).))).))))))).))))))....	141	54.4	-61.6	0.8
zma-miR408a_L-1	TGCACTGCCTCTTCCCTGGC	20	3'	Diff	gp1a	..((((((.(((((((.(((.(((.(((((((....(((((((.((.......)).)))))))...((.(((........))).))............................)))))))))).))).))))))).))))))....	141	54.4	-61.6	0.8
mdm-miR408a_L-1R+3	TGCACTGCCTCTTCCCTGGCTTT	23	3'	Diff	gp3	((((.(((((.....(((.((((((((((((((.(((((..(((((((..(((((((........))))))).)))))))..))))).)))))))))))))).))).......))))).))))	123	48.8	-70.1	1.2
osa-miR408-3p_L-1R+3	TGCACTGCCTCTTCCCTGGCTTT	23	3'	Diff	gp3	(((((......((..((((((((((((...((((((.(((((((.(((.((((.(((((...((((((...((((((((..(((....)))..)))))...(((((.......)))))..........)))...))))))..))))).)))).))).))))))).))))))((......))...)))))).)))))).))...))))).....	141	52.6	-88.1	0.8
osa-miR5072_L-4	TCCCCAGCGGAGTCGCCA	18	5'	Diff	gp3	(((.......((((((...(((..((((.(((((........))))).))))..)))...))))))..))).....	71	47.4	-19.4	0.5
osa-MIR5079a-p3_2ss2CT21TA	TTTCAAAGGGTTCTCAAAAAA	21	3'	New	gp2b	...((..(((..((((..((((((((((((((((((.....))))))))))))))))))))))..)))..))...	69	33.3	-28.8	1.2
osa-miR5083_L+1	CAGACTACAATTATCTGATCA	21	3'	Diff	gp3	..(((..((((..(((((((((.((.((((....((.((..(((((.(((((((((((((.............(((.(((((..((((((((((((((....((((((((....(((((((((..((.(((((............(((((.((.(((((((....))))))).))..))))).......))).))..))..))))).)))).....))))))))...((..(((((..(((...........)))...)))))..)).......)))))))))))).))..))))))))..))))))))).)))).....((((...))))....))))))))).....))))))...)))))))))..)))))))....	374	38.2	-97.4	0.7
bdi-MIR528-p5	AGCGGTGGAAGGGGCATGCAGA	22	5'	New	gp2a	..(((((((.((..((((((((((((.(((.(((((.((...(((.((((...(((((.......))))).((((.((((..............)))).)))).)))).)))))))))).))).))))))))))))..)).)))))))...	146	60.9	-77.1	0.8
zma-miR528a-3p_L+1	TCCTGTGCCTGCCTCTTCCATT	22	3'	Diff	gp1a	((((((((((((.(((.(((((....(((((((.((.....)).)))))))....))))).))).)))))))))))).	77	60.3	-47	1
bdi-MIR528-p3_1ss21GT	TGCCTGCCTCTTCCATTCCTTC	22	3'	New	gp2a	..(((((((.((..((((((((((((.(((.(((((.((...(((.((((...(((((.......))))).((((.((((..............)))).)))).)))).)))))))))).))).))))))))))))..)).)))))))...	146	60.9	-77.1	0.8
zma-miR528a-5p	TGGAAGGGGCATGCAGAGGAG	21	5'	Yes	gp1a	((((((((((((.(((.(((((....(((((((.((.....)).)))))))....))))).))).)))))))))))).	77	60.3	-47	1
zma-miR529-5p	AGAAGAGAGAGAGTACAGCCT	21	5'	Yes	gp1a	((((((((((((.(((((((((((((..(((....((((((((.((..((((((...........))))))..)).))).....)))))...)))..))).)))))))))).))))))))))))..	124	42.1	-50.5	1
gma-MIR5368-p5_1ss7TC	ACTGTTCCCTGGGATTGGCTT	21	5'	New	gp2b	((((((.((((((((((..(..((((((((((.((...))...(((((..(((......((((((((....))))))))...))).((.....))..)))))..))))))))))..)......(((((.(((.........))))))))..))))))))))..))))))	169	59.2	-72	0.7
gma-MIR5368-p3_2ss1AT18CA	TGAGATACCACTCTGGAAG	19	3'	New	gp2b	((((((.((((((((((..(..((((((((((.((...))...(((((..(((......((((((((....))))))))...))).((.....))..)))))..))))))))))..)......(((((.(((.........))))))))..))))))))))..))))))	169	59.2	-72	0.7
sbi-miR5381_L-1R+3	AGATCTGTGGCGCCGAGCTCG	21	3'	Diff	gp3	(((....(((((.(((((((((((((((((.((((.(((....))).)))))))))).)))))))))))....(((((.......)))))..))))).))).........	56	63.6	-56.8	0.8
sbi-MIR5568a-p5_1ss11GA	AAGTCGTTCTAGCTTTTCTAA	21	5'	New	gp2a	...(((((((((((((((((((((((((((((...((((((((.((((((((......))))))))))))))))...)))))))))))))))))))))))))))))...	103	32.1	-59.5	1.7
sbi-MIR5568a-p5_1ss12GA_1	TAAGTCGTTCTAGCTTTTCTA	21	5'	New	gp2a	...((((((((((((((((.((((.((((((.((((((.(((((((((((.((((..........((((((((...))))))))...........)))).))))))))))).)))))).)))))).)))).))))))))....))))))))...	148	34.4	-59.1	1.1
sbi-MIR5568a-p5_1ss12GA_2	TAAGTCGTTCTAGCTTTTCTAA	22	5'	New	gp2a	...(((((.((((..(((((((((((((((.(((((..((((((((((((..(((.(((..(((.((.....)).)))...........))).)))..))))))))))))..))))).)))))))))))))))..)))).)))))...	142	31.8	-63.5	1.3
gma-miR6300_R+6	GTCGTTGTAGTATAGTGGTGAGTT	24	5'	Diff	gp2b	...(((.(((((((((((.(..(((((((.((((...(((((....))))).))))........(((....))).(((..............)))...........))))))..)..).))))))))))).)))...	131	40.1	-35.9	0.7
ath-miR8175_L+4_1ss6AT	GTTCGTTCCCCGGCAACGGCGCCA	24	3'	Diff	gp3	((((((((.((((((.((((((((((((((((.(((((((((((((((((........(((((.((((((.((((((((((((((((((...................)))))))))))))))))).)))))).)))))))))))))))))))))).)))))))))))))))).)))))).))))))))	189	50.3	-127.6	1.3
zma-miR827-3p	TTAGATGACCATCAGCAAACA	21	3'	Yes	gp1a	..(((((((((((((((((((((.(((((((..(((((....)))))..)))))))........(((((....((((((.......))))))))))).)))))))))))))))))))))...	117	44.3	-59.9	1.1
zma-miR827-5p_L+1	TTTTGTTGGTGGTCATTTAACC	22	5'	Diff	gp1a	..(((((((((((((((((((((.(((((((..(((((....)))))..)))))))........(((((....((((((.......))))))))))).)))))))))))))))))))))...	117	44.3	-59.9	1.1
ppt-miR894_L-1R+1	GTTTCACGTCGGGTTCACCA	20	5'	Diff	gp3	..........(((((((.................(((((((((......((((((((.(((..((((((..(((((...)))))..)))))..)..))))))).)))).((((....))))...)))))))))....................((....)).........)))))))...........................................	59	30.9	-34.3	0.5
bdi-MIR9482-p5_1ss22AC	TCCCTCTCTCCCTTGAAGGCTC	22	5'	New	gp2a	...((((((((((.(((((((((((((((((((((((((((((((.(((((......)))))....((((.((.((......)).)).))))))))))))))))))).))))))))))).))))).))))))...))))...	136	52.1	-81.3	1.1
tae-MIR9774-p3_2ss5AG22GT	AACAGGATATTGGGTATTTCTT	22	3'	New	gp2a	...((((((.((((((..((((((((((((((((((((....)))))))))))))))))))).....))))))...))))))...	79	31.8	-33.7	1.2
tae-MIR9774-p3_2ss4AG21GA	ACAGGATATTGGGTATTTCTA	21	3'	New	gp2a	...((((.((((((((((((((((((((....))))))))))))))))))))..))))...	55	36.1	-29.6	1.3
tae-MIR9774-p3_2ss4AG21GT_1	ACAGGATATTGGGTATTTCTT	21	3'	New	gp2a	...((((.((((((((((((((((((((....))))))))))))))))))))..))))...	55	36.1	-29.6	1.3
tae-MIR9774-p3_2ss4AG21GT_2	ACAGGATATTGGGTATTTCTTT	22	3'	New	gp2a	...((((.((((((((((((((((((((....))))))))))))))))))))..))))...	55	34.4	-29.6	1.4
tae-MIR9774-p5_1ss19CT	GAAATACCCAATATCTTGTT	20	5'	New	gp2a	...((((.((((((((((((((((((((....))))))))))))))))))))..))))...	55	36.1	-29.6	1.3

## Sheet: table S3
Table S3 Detail information of novel miRNAs identified in this study
miR_name	miR_seq	len	genomeID	strand	start	end	pre-miRNA_seq	type	Sequence in miRbase	group	SS	hairpinLen	CG%	dG	MFEI
miRn1	AAAAACCCCCCTGACGCAGCACCG	24	chr9	+	152791810	152792011	tgcgcaaggagcgttggtgctcccatgagcaaaatcaatccagaccacaccctccacatccAACGGTGCTGTGTCAGGGGGTtttgtaaaatgttctttgtaactctgtacattttacAAAAACCCCCCTGACGCAGCACCGttggatatggagggtgtggtctgaattgattttgctcatgggagcagcagggctccttgc	3'	New	gp4	...(((((((((..((.((((((((((((((((((((((.((((((((((((((((.(((((((((((((((((((((((((((((((((((((...............)))))))))))))..)))))))))))))))))))))))).)))))))))))))))).)))))))))))))))))))))).))..)))))))))	199	50.5	-160.9	1.6
miRn2	AAAAAGAAACAAAGGGTGTAC	21	chr3	-	46475176	46475282	gcttatgtaagtactccctctgtttctttttaattgtcgctggatagtttaattttgcactatccagtgacatctAAAAAGAAACAAAGGGTGTACtgatcatgcag	3'	New	gp4	((..(((..(((((.((((.((((((((((((..((((((((((((((..........))))))))))))))..)))))))))))).)))).)))))...)))))..	105	36.4	-53.7	1.4
miRn3	AAAACCCCCTGACACAGCACCGTT	24	chr9	+	62126079	62126292	tgagcaaggagccctgctgctcccatgagcaaaatcaatccagaccacatcctccacatccaacggtgctgcgtcaggggggtttttgtaaaatgtacagagttgcaaagaacattttatAAAACCCCCTGACACAGCACCGTTggatgtggagggtgtggtctggattaattttgctcatgggagcaccaacgctccttgcgcacaagatacg	3'	New	gp4	((.(((((((((..((.((((((((((((((((((.(((((((((((((((((((((((((((((((((((.(((((((((..(((((((((((((...............)))))))))))))))))))))).))))))))))))))))))))))))))))))))))).)))))))))))))))))).))..))))))))).)).........	205	50	-158.2	1.5
miRn4	AAAACGACTCAATCCCACCCAATC	24	chr4	+	241721352	241721447	attccatgtggattggagtggattgggtggtattgaaatgtattttgacttgttatggatttAAAACGACTCAATCCCACCCAATCcacgtggttt	3'	New	gp4	...(((((((((((((.(((((((((((.((.(((((..(((...........)))...))))).)).))))))).)))))))))))))))))...	90	39.6	-41	1.1
miRn5	AAACCAAACCGGCCCTGCCT	20	chr6	-	9768840	9768978	tctgcggggctgtttggttcgtggctaaatgtgccacactttgcctaaggttagtcgttcgaattgaagaactaaccttaggcagaaaagttaggcaaagtgtggtaagttaggcatcAAACCAAACAGGCCCTGCCTc	3'	New	gp4	...((((((((((((((((.(((.((((...((((((((((((((((((((((((..(((.....)))..)))))))).............))))))))))))))))..)))).)))..)))))))))).))))))...	133	47.5	-71.9	1.1
miRn6	AAACCAGAGTGTTTGCAGCCCCTC	24	chr2	+	233654593	233654741	actgcAAACCAGAGTGTTTGCAGCCCCTCacaaaaaggaggatagaccccacctgtaggtccagcagataacgttttagttgtattattgttgctgcgggtggggtctatcctcttttttgtgaggagctgcaaaccactctagtttgc	5'	New	gp4	...((((((.((((((((((((((.(((((((((((((((((((((((((((((((((...(((((((((((......)))))....))))))))))))))))))))))))))))))))))))))).))))))))).))))).))))))	146	47.7	-101.1	1.4
miRn7	AAAGAGGATTGAAGGGGCTAA	21	chr4	-	192844210	192844347	tttagggctagtttgggaactataaacccAAAGAGGATTGGAGGGGCTAAattccccttcttattcaattttgaataaggataggaatttagcccctccaatcctctccgggtttatagctcccaaactagcccttat	5'	New	gp4	...(((((((((((((((.((((((((((..((((((((((((((((((((((((..((((((((((....))))))))))..))))))))))))))))))))))))..)))))))))).)))))))))))))))...	132	42	-103.2	1.8
miRn8	AAATCAATCCAGACCACACCCTCC	24	chr1	+	303656354	303656526	agcaaggaccgttggtgctcccatgagcaAAATCAATCCAGACCACACCCTCCacatccaacggtgctgcgtcagggggatttttgtaaaatgttctttgcaactctgtacattttacaaaaatccccctgacgcagcaccgttggatgtggagggtgtggtctggattgatt	5'	New	gp4	...............(((((....))))).((((((((((((((((((((((((((((((((((((((((((((((((((((((((((((((((.....(((....)))))))))))))))))))))))))))))))))))))))))))))))))))))))))))))))))))	143	49.1	-133.4	1.6
miRn9	AACCCCCTGACACAGCACCGTT	22	chr3	+	31075271	31075482	agcaaggagccctgctgctcccatgagcaaaatcaatccaggccacaccctccacatccaacggtgctgcgtcagggggttttttgtaaaatgtacagagttgcaaagaacattttacaaAACCCCCTGACACAGCACCGTTggatgtggagggtgtggtctgcattgattttgctcatgggagcaccaacgctccttgcgcacaagatacg	3'	New	gp4	.(((((((((..((.((((((((((((((((((((((.(((((((((((((((((((((((((((((((.((((((((((((..((((((((((...............)))))))))))))))))))))).))))))))))))))))))))))))))))))).)))))))))))))))))))))).))..)))))))))............	199	51.4	-161.8	1.5
miRn10	AACCCGACTGCAAACCAGGACGTT	24	chr10	-	115557465	115557625	gaaaaaaaatttgctacAACCCGGCTGCAAACCAGGACGTTtgcagcccctcaaaaaaggaggataggacctacttgcaggttaatcctcctttttgtgagctcctttttgtgagaggttgtaaacgtcctggtttgccgtcgggctggaacaaatttttt	5'	New	gp4	...((((((((((...((.((((((.((((((((((((((((((((((.((((((((((((((((..(((((......))))).)))))))))))).))))(((........))).)))))))))))))))))))))).)))))).))...))))))))))	158	45.3	-87	1.2
miRn11	AACCGTTGGCGCTCGGCAAAGACT	24	chr8	+	158290444	158290528	agttctttgccgagcgtcaactgggcgacactcggcaaagaagaatctttgccgagtgccAACCGTTGGCGCTCGGCAAAGACTg	3'	New	gp4	((.((((((((((((((((((.((....(((((((((((((....)))))))))))))....)))))))))))))))))))))).	84	56.5	-59.4	1.2
miRn12	AACCTTATCTCCGACGGCCTCGTA	24	chr8	+	21276357	21276485	aaagccttatgtccgacagctcggtacgaggccgtcggagataaggcctatgtacgagcgccggttgtggccgtcggacatAACCTTATCTCCGACGGCCTCGTAcagagccgtcggagataaggtggc	3'	New	gp4	...(((((((.((((((.((((.(((((((((((((((((((((((..(((((.(((..((((....))))..))).))))).))))))))))))))))))))))).)))).)))))).)))))))...	123	58.9	-91.1	1.2
miRn13	AACGAGTTAGGAACGTGGGTACCC	24	chr6	+	120433110	120433265	aaattgagaacgtgggtaccgacgttcttacttgagttaagttcatgggttatgttaagaacgtgggtaccgacgttcttaatttaaattcgtgcgccctggctaaaaccgtcgaacttAACGAGTTAGGAACGTGGGTACCCacgttcttaagtt	3'	New	gp4	...(((((((((((((((((.((((((((((((..(((((((((((((.....(((((((((((((...)).)))))))))))............((....)).....)))).)))))))))))).))))))))).)))))))))))))))))...	150	43.6	-76	1.1
miRn14	AACGAGTTAGTAACGTGGGTACCC	24	chr4	-	86366365	86366523	aaacttaagaacgtgggtaccgacgttcttacttgagttaagttcatgggttatgttaaaaacgtgggtaccgacgtttttaagttaagttcgtgggccctggctaaaaccgtcgaacttAACGAGTTAGTAACGTGGGTACCCacgttcttaagttaa	3'	New	gp4	.((((((((((((((((((((.(((((((.((((..(((((((((((((.(((..((((((((((((...)).))))))))))..))).......(((....)))....)))).))))))))))))).)).))))).))))))))))))))))))))..	156	42.1	-75.3	1.1
miRn15	AACGATCGGACGGTCCGCGCCTGT	24	chr1	-	168434771	168434897	aagcagtcgcggacggtccggtcgtgcaatccggatggtccgcgaggacgccaaaaatgcattttactaaacccatcaccttcgggtttttctgggttttcAACGATCGGACGGTCCGCGCCTGAtg	3'	New	gp4	...(((.(((((((.((((((((((..((((((((..((((....))))...................((((((.........)))))).))))))))....)))))))))).))))))).)))...	121	55.9	-62.4	0.9
miRn16	AACGCACCCACTGGGCCAGTC	21	chr7	+	4520046	4520286	taacccagggcgtgcataccggtcccttacatcccacccccctaagaggcccaaagctctcccaggcagcagcggcaatgtaggctccgataccaattgtAACGCACCCACTGGGCCAGTCcgcctaaagcccaccatcgccagcgtctaaataggctgcgcacgagcgcatgaacgtccgacgctggcgatggtgggcttttggcggactggcccagtgggtgcgttacaattggtatcg	5'	New	gp4	.......((((.(((((...((((.((((.............)))).))))....(((((....)).))).......))))).)))).(((((((((((((((((((((((((((((((((((((.((((((((((((((((((((((.........(((((....))))).........)))))))))))))))))))))).))))))))))))))))))))))))))))))))))))).	152	60.6	-158.4	1.1
miRn17	AACGGTGCTGTGTCAGGGGGT	21	chr9	+	152791810	152792011	tgcgcaaggagcgttggtgctcccatgagcaaaatcaatccagaccacaccctccacatccAACGGTGCTGTGTCAGGGGGTtttgtaaaatgttctttgtaactctgtacattttacAAAAACCCCCCTGACGCAGCACCGttggatatggagggtgtggtctgaattgattttgctcatgggagcagcagggctccttgc	5'	New	gp4	...(((((((((..((.((((((((((((((((((((((.((((((((((((((((.(((((((((((((((((((((((((((((((((((((...............)))))))))))))..)))))))))))))))))))))))).)))))))))))))))).)))))))))))))))))))))).))..)))))))))	199	50.5	-160.9	1.6
miRn18	AACTCAAATCCCCTTCGGAGTTGG	24	chr3	-	6924900	6925014	cttagcgctagtttggaAACTCAAATCCCCTTCGGAGTTGAaggggattggagaggatcctctccaatccccttcaaacctgaaggggatttgaggttcccaaagtagcccttag	5'	New	gp4	((.((.((((.(((((((.((((((((((((((((..((((((((((((((((((....))))))))))))))))))..)))))))))))))))).)))).))).)))).)).))	115	49.6	-79.2	1.4
miRn19	AACTCCATTTTCCCAAGGGAT	21	chr10	+	23767420	23767589	acagatgaggatattgttttacccttagggctaatttggcAACTCCATTTTCCCAAGGGATtctcattttcctaaggtgaaatgaactaatttcctttgggaaaaatgaaaatctcttgggaaaatagggttgccaaactagcccttaggctgaaatttttcccatcggg	5'	New	gp4	...((((.(((....((((((.(((.(((((((.(((((((((((.((((((((((((((((.((((((((((((((.(((((......)))))))))))).))))))).)))))))))))))))).))))))))))).))))))).))).))))))...)))))))...	164	39.4	-91.8	1.4
miRn20	AACTTAAACCCCCTCCAGGATTCC	24	chr2	+	184019413	184019548	gtaagggctagcttggaAACTTAAATCCCCTCCAGGATTCCcgggaatcgagtggaaagttagctcatccccccccccaaaaaaaatctcctggaaacccagaggggatttaagtttccaaactactagccctaaa	5'	New	gp4	...((((((((.((((((((((((((((((((..((.((((.((..((....(((.....................)))......))..)).)))).))..))))))))))))))))))))....))))))))...	130	47.8	-59.4	0.9
miRn21	AACTTAAATCGTCTCCGGTGT	21	chr7	+	34346649	34346797	gatttgcattctcttggaggcttagtttggaAACTTAAATCGTCTCCGGTATttccagggattgagtgggaaaataagctattttcccactcaatcttcagggaaaccggaggggatttaagttttcaaactagcccagagtgtagtta	5'	New	gp4	...(((((((((......(((.(((((((((((((((((((..(((((((.(((((..((((((((((((((((((...))))))))))))))))))...))))))))))))..)))))))))))))))))))))).)))))))))...	143	41.6	-81.2	1.3
miRn22	AAGAATGGAGGCGGGAGGACC	21	chr1	-	305344006	305344134	gaacaaaccaacacAAGAATGGAGGCGGGAGGACCttttaaaaaatatcatatttcaaatcaagacttccacctcccctggatatttttaaaaaggTTCTCCCACCTTCATTCTTGTgttggtttgcac	5'	New	gp4	...((((((((((((((((((((((.(((((((((((((.(((((((((...............................))))))))).))))))))))))).))))))))))))))))))))))...	123	39.5	-65.865	1.3
miRn23	AAGAGATTTCCATTTTCCCAA	21	chr9	+	140916662	140916800	aaatagttacttagggctagtttgggaacaccgttttcccAAGAGATTTCCATTTTCCCAAgggaaattagttcattttcccttgggaaaattggaatcccttgggaaaacggtgttcccaaactagctcttactaaga	5'	New	gp4	...((((.....(((((((((((((((((((((((((((((((.((((((.((((((((((((((((.........)))))))))))))))).)))))).))))))))))))))))))))))))))))))).))))...	133	40.3	-91.5	1.6
miRn24	AAGATCTATGGCGCCGAGGTACGT	24	chr9	+	138385953	138386106	agccagacgtagggtactatttataggcacgtacctcggcgccatagatctaggcgccgaggtaggcgtcgttgaccggacgcctacctcggcgccAAGATCTATGGCGCCGAGGTACGTgccacgtagatccaggtcacaccgccgtctgacg	3'	New	gp4	...((((((..(((((((((((((.((((((((((((((((((((((((((.((((((((((((((((((........)))))))))))))))))).))))))))))))))))))))))))))..))))))...))).)).))..))))))...	148	61	-117.7	1.3
miRn25	AAGTTTAGGGACCTCCAGTGT	21	chr1	+	306064447	306064575	tgatacaacgctacAAGTTTAGGGACCGCCAGTGTattttactcatggttctttcatagattgattactgcaccagtgtttttatgtggagtgcactggtggtctctaaacttgcttgggcgtgtaatc	5'	New	gp4	...(((.(((((.(((((((((((((((((((((((((..((..((((.....))))........(((((...))))).......))..)))))))))))))))))))))))))....))))))))...	123	42.6	-56.3	1
miRn26	AATACACATGGGTTGAGGGTG	21	chr5	-	211199683	211199829	taagggcttgtttgggtgctctagtattttgaccccAATACACATGGGTTGAGGGGGattgggtgtaaattaaactaatttacaccccaatcctcctcaaaccatgtgtattgcggcgaatactagagtatccaaacatagcctaaa	5'	New	gp4	...((((((((((((((((((((((((((.(.((.((((((((((((.((((((((((((((((((((((((...))))))))).))))))))))))))).)))))))))))).)))))))))))))))))))))))).)))))...	141	42.2	-96.3	1.6
miRn27	AATAGGGTTCGCAAACTAGCC	21	chr4	-	209053176	209053298	gcaacctttagggctagtttgggaactctatttttccaatggattcctattttctcaaggaaaaataaactaatttcaaatcccgtggaaaAATAGGGTTCGCAAACTAGCCcttagggtatg	3'	New	gp4	...(((((.((((((((((((.((((((((((((((((..((((((((.........))))..................))))..)))))))))))))))).)))))))))))).)))))...	117	38.2	-57.7	1.2
miRn28	AATAGTGCCTAATAGTGCCGTGCC	24	chr4	+	63083440	63083618	ggcacgggcactattagatattagtgccgtatagtgccggcacggcacgattaggcactatagtgtagtgcctgggccgctggttaggcactagtgccggcacggcacgacacgattactAATAGTGCCTAATAGTGCCGTGCCtaatagtgccgtgcctaatagtgcttagtgccgtg	3'	New	gp4	(((((..((((((((((......(..(.(((..((...((((((((((.(((((((((((((((((((((((...(((...)))..)))))))((((((...))))))........)))).)))))))))))).))))))))))..))..))).)..)))))))))))...)))))...	176	54.2	-92.3	1
miRn29	AATCACTTATCCTGGTGCAAG	21	chr3	+	161739502	161739724	ggtttcaggtggaagtggttaaatgtaaaataacagttaccattagatctagatcagatgcaccagatcgcttgattgcATGCTTGCACCAGGATAAGTGATTgcagggaaaatatcctatgcAATCACTTATCCTGGTGCAAGcatgcaatcaagcgatatggtgcatccgatctagatctaatggtaactgttattttacatttaaccccttccacctgaa	3'	New	gp4	...((((((((((((.(((((((((((((((((((((((((((((((((((((((.(((((((((.((((((((((((((((((((((((((((((((((((((((((((.....)))).)))))))))))))))))))))))))))))))))))))))).))))))))).))))))))))))))))))))))))))))))))))))))).))))))))))))	220	40.4	-182.9	2
miRn30	AATCCACTCCAAAACGAACAAGCC	24	chr3	+	129571802	129571937	ttcgggcttgttcgttttggagtggattgagggggattggaggggattaaatcccctcctatacaaaattttgtataggaggggatttaatcccctccaatccccctcAATCCACTCCAAAACGAACAAGCCcttc	3'	New	gp4	...(((((((((((((((((((((((((((((((((((((((((((((((((((((((((((((((....)))))))))))))))))))))))))))))))))))))))))))))))))))))))))))))))...	130	47.1	-129.6	2
miRn31	AATCCACTCCAAAGCGAACAAGCC	24	chr1	+	119451815	119451950	ctaagggcttgttcgctttggagtggattgagggggattggaggggattaaatcccctcctatacaaatttgtataggaggggatttaatcccctccaatccccctcAATCCACTCCAAAGCGAACAAGCCctaag	3'	New	gp4	...(((((((((((((((((((((((((((((((((((((((((((((((((((((((((((((((....)))))))))))))))))))))))))))))))))))))))))))))))))))))))))))))))...	130	48.5	-132.3	2
miRn32	AATCCACTCCATTACCTTTGATCC	24	chr10	+	11807960	11808113	cccgccgaaccgtaagggcttgtttgggacaaagggtaatgaaggggattgagggggctataatccctcactattcaaaattaagtagtaggggattctagccccctcAATCCACTCCATTACCTTTGATCCcaaacaagccctaaggtgccta	3'	New	gp4	...((...(((...(((((((((((((((..((((((((((.((.(((((((((((((((.((((((..((((((........))))))..)))))).))))))))))))))).)).))))))))))..)))))))))))))))..)))))...	148	48.7	-96.8	1.3
miRn33	AATCCAGACCACACCCTCCACATC	24	chr10	+	149187709	149187907	tccgggagaacgtatcttgtgagcaaggaccgttggtgctcccatgagcaaaatcAATCCAGACCACACCCTCCACATCcaacggtgacattttacaaaaatccccctgacgcagcaccgttggatgtggagggtgtggtctggattgattttgctcatgggagcagcagggctccttgctcacaagatacgttctccc	5'	New	gp4	...((((((((((((((((((((((((((((.(((.(((((((((((((((((((((((((((((((((((((((((((((((((((............................))))))))))))))))))))))))))))))))))))))))))))))))))).))))).))))))))))))))))))))))))))	196	52.8	-163.2	1.6
miRn34	AATCCCCCTCTGGATTGGTGTAAC	24	chr4	+	240665747	240665892	tcccttttagggcatgttcggttacactaatccagagggagattggaggggattaaatcccctcctagtaaaaaatgactaggcggggatttaaacccctctAATCCCCCTCTGGATTGGTGTAACcgaacaagcccttagagcaa	3'	New	gp4	...((((.(((((.(((((((((((((((((((((((((.(((((((((((.((((((((((.((((((........)))))).)))))))))).))))))))))).))))))))))))))))))))))))).))))).))))...	140	47.3	-108.1	1.6
miRn35	AATCCCCTCCAATCCTCACGTGAT	24	chr1	+	209023093	209023229	ttatctattagggatgatttggtgacaagaggatcacgaggagattggaggggttgagagggaaataaactaatttccccctcAATCCCCTCCAATCCTCACGTGATccctgatcactaaatcaacccttacgaatt	3'	New	gp4	...((....((((.(((((((((((..((.((((((((.(..((((((((((((((((.(((((((......))))))).))))).)))))))))))..).))))))))))..))))))))))).))))...))...	131	43.8	-78.7	1.3
miRn36	AATCCCCTCCATTACCCTTTGTCC	24	chr1	+	207800847	207801019	tgttcaagtgtaaatttctacctgtagggcttgtttgggatcaagggttatggagtggattaagggggctagaatcctctattacttaattttgaatagtgagggattatagccccctcAATCCCCTCCATTACCCTTTGTCCcaaacaagaccgtagagttgcagttggggt	3'	New	gp4	...((((.(((((..((((((.....((.(((((((((((..((((((.((((((.(((((.(((((((((.(((((..(((((.(((....))).)))))..))))).))))))))).))))).)))))).))))))..))))))))))).))))))))))))).))))...	167	43.9	-89.3	1.2
miRn37	AATCCCCTCTGGATTGGTGTAACC	24	chr3	-	181600836	181600966	ccgggcttgttcggttacacaaatccagagggggattagaggggattaaatccccttctagtaaaaaatgactataagaagatttaatcccctttAATCCCCTCTGGATTGGTGTAACCgaacatgccgtg	3'	New	gp4	...(((.(((((((((((((.((((((((.((((((((((((((((((((((..(((.((((........)))).)))..)))))))))))))))))))))))))))))).))))))))))))).)))...	125	44.3	-84.4	1.5
miRn38	AATCCCCTTCAGGATTGGAGG	21	chr1	+	127540232	127540358	gtcagggctactttgggaacctgaAATCCCCTTCAGGATTGGAGGgggttgaggtggaaatgaactaatttcctctctaatccccttcaatcccgaaggggatttgagtttccaaactagtcctttg	5'	New	gp4	...(((((((.((((((((.((.(((((((((((.(((((((((((((((((((.((((((......)))))))))).))))))))))))))).))))))))))).)))))))))).)))))))...	121	47.2	-78.8	1.3
miRn39	AATCCCCTTCTGGATTGGTGTAAC	24	chr10	+	68356062	68356178	ttggctaactaagggcatgttcggttacaccaatccagaaggggattggaggggattatcccctccAATCCCCTTCTGGATTGGTGTAACcgaacatgccctaattaggaaagctag	3'	New	gp4	.(((((..((((((((((((((((((((((((((((((((((((((((((((((.....)))))))))))))))))))))))))))))))))))))))))))...)))...))))).	115	48.7	-99	1.7
miRn40	AATCCGATGTAAACGAACAGGGCC	24	chr2	+	53136440	53136573	ttaaggccttgttcgtttgtgtcggattggtgggtcggaacgattccgagccggattgcttctataatttatataaactttgattagccggaataattccgggtgcAATCCGATGTAAACGAACAGGGCCtaag	3'	New	gp4	...((((((((((((((((..((((((((..((.((((((...)))))).))................................((.((((((...)))))).))))))))))..))))))))))))))))...	128	44.8	-62.7	1
miRn41	AATCTCCTCCAATCCCCTTCGA	22	chr5	-	11307404	11307531	gggcttgttcggttgcgtctgtatcgaggaggattgagagggattaaatccccttctattcaaatttgactagggagggatttAATCTCCTCCAATCCCCTTCGAtccagacgcaaccgaacaagatc	3'	New	gp4	...((((((((((((((((((.(((((((.((((((.(((((((((((((((..((((.(((....))).))))..))))))))))).)))))))))).))))))).))))))))))))))))))...	122	47.7	-83.1	1.4
miRn42	AATCTCCTTCAATACTCTTGT	21	chr4	+	128049253	128049431	agggcagggtcggctgggcccccttagggcttgtttggaagaaagagtattggagaggattgaaggggttataatcccttgctattcaaaattgaataacaagggattatagtccctacAATCTCCTTCAATACTCTTGTttccaaacatacccttaagtgggtctggcgaccggttag	3'	New	gp4	...((..((((.((..(((((.(((((((..(((((((((..(((((((((((((..(((((.((((..((((((((((((.((((((....)))))).))))))))))))..)))).)))))..)))))))))))))..)))))))))..)))).))).)))))..)))))).))...	173	45.8	-106.6	1.3
miRn43	AATGGTGCATTGACTTGGTCA	21	chr8	-	105396398	105396546	ccttttctcaactttgcaccattgctgctactatgTCCAAGTCAATGCATCATTGCccctagttttgccatcaaagaaggcgaaggcaggggcAATGGTGCATTGACTTGGTCAaatcaggggggcaatgatgcaaagatgaaaaacct	3'	New	gp4	.......(((.(((((((.((((((..((....((.((((((((((((((((((((((((..(((((((.((...)).)))))))..)))))))))))))))))))))))).))......))..)))))).))))))).))).......	135	46.3	-79.3	1.1
miRn44	AATTAGTCCCTAAAAGTCAAA	21	chr9	-	159275945	159276071	acatgtttaatttttagggagtaatttttagtccctacatcttattatattttagtccataaattgctaaatagaaaaactaataaattatagtacttaaaAATTAGTCCCTAAAAATCAAAcacca	3'	New	gp4	...(((((.(((((((((((.((((((((((...................((((((.........)))))).......((((........))))..)))))))))).))))))))))).)))))...	121	22.8	-28.9	1
miRn45	AATTATGGGTCGTGCCGTGCCAGC	24	chr9	+	113257022	113257139	aaaggcacggcccacaaaagcacatatctAATTATGGGTCGTGCCGTGCCAGCacgtgtgcccagtcatcggcccacggcacggcccataattagttatgtgtgtcaggccggcccaa	5'	New	gp4	...(((.(((((.......(((((((.(((((((((((((((((((((...((.((((........)).)))).))))))))))))))))))))).)))))))....))))))))...	112	56.8	-66.7	1
miRn46	AATTCATGTGTACTGGAAATAACC	24	chr10	-	13704839	13704999	aggccactttagggcttattcggttagctctcaatacatgtggattgagtgggattgaatgagtttgaatcccaaacaaattaaacttcttcttaactttttctaatctcatctAATTCATGTGTATTGGAAATAACCgaacaagcccttaatggtggaaa	3'	New	gp4	...(((((..(((((((.((((((((..((.(((((((..(((((((..((((((((((..((((.(((....................)))..))))..))).)))))))..)))))))..)))))))))..)))))))).)))))))....)))))...	155	36	-65.4	1.1
miRn47	AATTTGCATGCCTTTCTAGAT	21	chr7	-	25824567	25824720	tgtggagagattttgatatttaggactcAATTTGCATGCCTTTCGAGATttgacacccctatcacagtgacatgtggggtcattgacatgtggccagagtgtcaaatcttgaaaggcatgcgaattgggtcccaaaatcttaaatttctccgaa	5'	New	gp4	..(((((((((((.(((.(((.((((((((((((((((((((((((((((((((((......((((......)))).((((((......))))))...)))))))))))))))))))))))))))))))))).))))))..)))))))))))..	150	42.2	-85.7	1.3
miRn48	ACAAGGGAATTGGAGGGGAGG	21	chr4	-	131272645	131272807	atgggacctgcatgcgtgatataagggcatccaggttttggtgACAAGGGAATTGGAGGGGAGGaaatttcatgctattcaaaattgaatagcaagggatttccTCCCCCTCCAATTCCCTTGTCAccaaaccagtccttatacattgcagacgaggtccaaa	5'	New	gp4	...(((((((..((((((.(((((((((.....((.((((((((((((((((((((((((((((((((..(.(((((((((....))))))))).)..))))))).))))))))))))))))))))))))))).)))))))))))).)))..).))))))...	157	46	-104.1	1.4
miRn49	ACACCCTCCACATCCAACGGTGCT	24	chr4	+	181431960	181432135	tgctgctcccatgagcaaaatcaatccagatcACACCCTCCACATCCAACGGTGCTgtgttagggaggtttttgtaaaatgtacagagttgcaaagaacattttataaaaccccctgatgcagcaccgttggatgtggaaggtgtggtctggattgattttgctcatgggagcacc	5'	New	gp4	...((((((((((((((((((((((((((((((((((.(((((((((((((((((((..((((((.((((((.(((((((((...............)))))))))))))))))))))..))))))))))))))))))).))))))))))))))))))))))))))))))))))..	171	46.6	-133.9	1.6
miRn50	ACAGCACCGTTGGATGTGGAGGAT	24	chr6	-	86301446	86301627	ctgctgctcccatgagcaaaatcaatccagaccacatcctccacatccaacggtgctgcgtcatgggggtttttgtaaaatgtacagagttgcaaagaacattttataaaaccccctgacACAGCACCGTTGGATGTGGAGGATgtggtctggattgattttgctcatgggagcaccagcgc	3'	New	gp4	(((.((((((((((((((((((((((((((((((((((((((((((((((((((((((.((((.(((((((((.(((((((((...............)))))))))))))))))))))).)))))))))))))))))))))))))))))))))))))))))))))))))))))).)))...	179	48.9	-145.6	1.6
miRn51	ACAGCACCGTTGGATGTGGAGGGT	24	chr4	+	243802758	243802938	ctggtgctcccatgagcaaaatcaatccagaccacaccttccacatccaacggtgctgcgtcagggggttttataaaatgttctttgcaactctgtacattttacaaaaacccccctaacACAGCACCGTTGGATGTGGAGGGTgtgatctggattgattttgctcatgggagcaccaggg	3'	New	gp4	(((((((((((((((((((((((((((((((.((((((((((((((((((((((((((.((..(((((((((.((((((((.....(((....)))))))))))..)))))))))...)).)))))))))))))))))))))))))).)))))))))))))))))))))))))))))))..	179	48.6	-138.7	1.6
miRn52	ACAGCCTGTGGCGCCGAGCTTCGG	24	chr1	+	213024283	213024359	caggaagctcggcgccacagcctgtggcgccgagctgtgttacctcggcgccACAGCCTGTGGCGCCGAGCTTCGGg	3'	New	gp4	...(((((((((((((((((.(((((((((((((.........))))))))))))).)))))))))))))))))...	71	71.4	-66.8	1.2
miRn53	ACATAACTAATTGTGGGCCGTGCC	24	chr3	+	35953611	35953775	tagcatattaaggtattttgggctatttgggccggccttgcacACATAACTAATTGTGGGCCGTGCCgtgggccgatgactgggcacacgtgctagcacggcacggcccataattagatatgtgcttttgtgggccgtgcctttgtgggccgtgcttttgtgggc	5'	New	gp4	..((.....(((((((...((.((((..((((((((((....((((((.((((((((((((((((((((((((((.((........)))).)))..))))))))))))))))))))).)))))).......)))))).))))..)))).))))))))).....))	163	54.5	-86.5	1
miRn54	ACATAACTAATTGTGGGTCGTGCC	24	chr6	+	163489620	163489774	attaaggcattttggactatttgggctggcctggcacACATAACTAATTGTGGGTCGTGCCatgggccgatgactgggcacacgtgctggcacggcacggcccataattagatatgtgcttttgtgggccatgcctttgtgggtcgtgcttttat	5'	New	gp4	...(((((((...(..((((..((((((((((((((((..((.((((((((((((((((((....(((........((((....)))))))..)))))))))))))))))).)))))))).....)))))).))))..))))..))))))))...	149	51.6	-74.2	0.9
miRn55	ACCATTGGATCTGGATTGGATGCT	24	chr1	-	110809996	110810159	acatgcaatcaagcgatctggtgcatccgatctagatctaatgatgactgttattttatatttaaccccttccacctaaaacatagtacctattttacttttaaccccttccatatgaaACCATTGGATCTGGATTGGATGCTctggatagtttgattgcacgc	3'	New	gp4	...(((((((((((.(((..(.(((((((((((((((((((((......((((.........))))..................((((.......))))......................))))))))))))))))))))).)..))).)))))))))))...	158	38.4	-58.6	0.9
miRn56	ACCCCTCCAATCCCCTTCTGA	21	chr8	-	61991364	61991499	cttagggcatgttcggttacaccaatccagaaggggattggaggggattaaatcccctccaagttaaaaatgactagaaggggatttaaACCCCTCCAATCCCCTTCTGGattggtgtaaccgaacaagcccttat	3'	New	gp4	...(((((.(((((((((((((((((((((((((((((((((((((.(((((((((((...(((((....)))))...))))))))))).))))))))))))))))))))))))))))))))))))).)))))...	130	46.3	-108.3	1.7
miRn57	ACCGTTGGATGTGGAGGGTGTGGT	24	chr10	+	1477455	1477626	gctcccatgagcaaaatcaatccagaccacacctttcacatccaatggtgctgcgttagggggatttttgtaaaatgtacagagttgcaaagaacattttacaaaaccccctgatgtagcACCGTTGGATGTGGAGGGTGTGGTctggattgattttgctcatgggagcacc	3'	New	gp4	(((((((((((((((((((((((((((((((((((((((((((((((((((((((((((((((..(((((((((((((...............))))))))))))))))))))))))))))))))))))))))))))))))))))))))))))))))))))))))))))...	169	46.5	-139.7	1.7
miRn58	ACGAAGGGTCTAGATTTAATA	21	chr6	+	91184729	91184883	cacatatgcacataTTAAATCTGGACCCTTCATCTaataatcagcggctgaacttgcacctgagtgtgggggagtggagtgccaaagggtttttctgtaaatataccagccattgattgttggACGAAGGGTCTAGATTTAATAtgtgcatatat	3'	New	gp4	...((((((((((((((((((((((((((((.(((((((((((..(((((..((..(((....)))..))...(..(((.(((....)))..)))..)........)))))..))))))))))).))))))))))))))))))))))))))))..	150	41.3	-82.4	1.3
miRn59	ACGCCGCCGAAAATAAGCCAG	21	chr7	+	95571319	95571427	tcattttcggcggccagACGCCGCCGAAAATAAGCCAGttgccgccgaaaataagctattttcggcggcaactggcttattttcggcggtgtctggccgccaaaaaaac	5'	New	gp4	...((((.(((((((((((((((((((((((((((((((((((((((((((((...))))))))))))))))))))))))))))))))))))))))))))).))))...	103	53.2	-94.6	1.6
miRn60	ACGTTTGGACCCGAAGCTCGGCGC	24	chr2	+	175341101	175341261	atttacgtttggatccccagaaattttatttgcACGTTTGGACCCGAAGCTCGGCGCcacaggctatggcgccgaggtaacacagctcggcgctatagcctatggcgccgagcttcgggtccaaacgtgcaaataaaatttctgggggtccaaacgtaggc	5'	New	gp4	..(((((((((((((((((((((((((((((((((((((((((((((((((((((((((.((((((((((((((((.........)))))))))))))))).)))))))))))))))))))))))))))))))))))))))))))))))))))))))))..	157	53.4	-145.7	1.7
miRn61	ACTAATTGTGGGCCGTGCCGTGGG	24	chr8	+	177034009	177034173	tggcacattaagatattttgggctatttgggccggcctggcacacataACTAATTGTGGGCCGTGCCGTGGGccgatgactgggcacacgtgctggcacggcacggcccataattagatatgtgcttttgtgggccgtgtctttgtgggccgtgcttttgtgggc	5'	New	gp4	...((((..(((......(((.((((..((((((((((((((((..((.((((((((((((((((((((((((((.((........)))).)))..))))))))))))))))))))).)))))))).....)))))).))))..)))).)))..))).))))...	159	55.8	-82.8	0.9
miRn62	ACTCAAATCCCTTCCGGTATT	21	chr3	+	153032648	153032777	cacttagggctagtttggaaACTCAAATCCCTTCCGGTATTggaggtgattgaggggagaatgcaataatttcttcctcaatctcctctaattctggaggggatttgagtttccaaactagctctgataa	5'	New	gp4	...((((((((((((((((((((((((((((((((((.((((((((.(((((((((..((((......))))..))))))))).)))))))).))))))))))))))))))))))))))))))))))...	124	42.3	-89.7	1.6
miRn63	ACTCATCCCTTGTGTGCCACTGAG	24	chr10	+	7025070	7025215	aaaattcctggtatgccatcagattttatACTCATCCCTTGTGTGCCACTGAGtggcatataggtatattttttggtgtctatgacatgtggggccagtggcatacaaggaatgagtatatttttcagtggcatatagggaataaa	5'	New	gp4	...(((((..(((((((((..((...(((((((((.(((((((((((((((.((.((((((((..((........))..))))...))))...))))))))))))))))).)))))))))...))..)))))))))..)))))...	140	39	-66.9	1.2
miRn64	ACTTAACCTGTTAGAAACGTGGGT	24	chr1	+	186417655	186417808	tgttaagaacgtgggtaccgacgttcttacattagttaagttcatgagtttttttaagaacgtgggtacccacgttcttaatttaagttcgtaggtcctagccaaaaccgtcgaACTTAACCTGTTAGAAACGTGGGTacccacattcttagat	3'	New	gp4	..(((((((.(((((((((.(((((((.(((...(((((((((..((..((..((((((((((((....))))))))))))...))..))...(((....))).........))))))))).))).)))).))).))))))))).)))))))..	150	40.3	-68.7	1.1
miRn65	ACTTAACGAGTTAGTAACGTGGGT	24	chr9	-	49801972	49802127	aaattaagaacatgggtaccgacgttcttacttgagttaagttcatgggttatgttatgaacgtgggtaccgacgttcttaatttaaattcgtgtgccctggctaaaaccgtcgaACTTAACGAGTTAGAAACGTGGGTacccacgttcttaagtt	3'	New	gp4	...((((((((.((((((((.(((((((.((((..(((((((((((((...(((((...)))))(((((((((................))).)))))).........)))).))))))))))))).)))).))).)))))))).))))))))...	150	41	-62.2	1
miRn66	ACTTATCGTATTAGAAACGTGGGT	24	chr1	+	112083719	112083882	ggttaatttaagaacgtgggtacccacgttcttaattgagttaagttcatgggtttgttgaaaaacgtgggtacccacgttcttagtttaaatccgtgcgccctagctaaaaccgtcgaACTTATCGTATTAGAAACGTGGGTacccacgttcttatattaagt	3'	New	gp4	..(((((.((((((((((((((((((((((..(((((((..(((((((..(((((((...((.(((((((....))))))).))....)))))))..((......))..........)))))))))).))))..)))))))))))))))))))))).)))))..	160	40.9	-74.4	1.1
miRn67	ACTTATCGTATTAGGAACGTGGGG	24	chr6	-	50315223	50315386	ggttaatttaagaacgtgggtaccgacgttcttaattgagttaagttcatgggtttgttgaagaacgtgggtacccacgttcttagtttaaattcgtgtggcctagctaaaaccgtcgaACTTATCGTATTAGGAACGTGGGTacccacgttcttatattaagt	3'	New	gp4	..(((((.((((((((((((((((.((((((((((((((..(((((((..(..((((...((((((((((....))))))))))....))))..)...((((...))))........)))))))))).))))))))))).)))))))))))))))).)))))..	160	40.9	-78.8	1.2
miRn68	AGAAACCCCTCTGACGCAGCATCG	24	chr8	-	70658844	70659055	tgtgcgcaaggagcgttggtgctcccatgagcaaaatcaatccagaccacactcttcacatccaacggtgctgtgtcagggggttttgtaaaatgttctttgcaaatctgtacattttatAAAAACCCCTCTGACGCAGCATCGttggatgtgtaggatgtggtctggattgattttgctcatgggagcagcagggctccttgctcataaga	3'	New	gp4	((((.(((((((((..((.((((((((((((((((((((((((((((((((..((.((((((((((((((((((((((((((((((((((((((((.....(((....)))))))))))).)))))))).))))))))))))))))))))))).))..)))))))))))))))))))))))))))))))).))..))))))))).))))...	209	47.2	-157.5	1.6
miRn69	AGAAAGAGTATTGGAGGGGAT	21	chr10	-	128291325	128291460	atcagggcttgtttagaAGAAAGAGTATTGGAGAGGATtcaaagtattataatcccttgctattcaaaattaaataacaagggattatagccccctcaatcctctccaatactcttgtttccaaacatgccctcaa	5'	New	gp4	...(((((.(((((.(((..(((((((((((((((((((.......(((((((((((((.((((........)))).))))))))))))).......)))))))))))))))))))..))).))))).)))))...	130	36.8	-65.3	1.3
miRn70	AGAAGGGGATTGGAGGAGATT	21	chr9	+	92824038	92824195	ctaagggcttgtttggttaggccgaaccAGAAGGGGATTGGAGGAGATTaaatcccctcctagtcgagattaaatccccttctagtcaaaattgactaggagtggatgtagtcccttccaatccccttctagatcggcgcacctgaacaagccctata	5'	New	gp4	...((((((((((((((...(((((...((((((((((((((((.(((((.((((.((((((((((((((((..........)))))....))))))))))).)))).))))).))))))))))))))))...)))))..))).)))))))))))...	152	48.1	-88.8	1.2
miRn71	AGACCACACCCTCCACATCCAACG	24	chr4	+	202870823	202870988	ctcccatgagcaaaatcaattcAGACCACACCCTCCACATCCAACGgtgctgcgtcagggggatttttgtaaaatgtacagagttgcaaagaacattttacaaaaatccccctgacgcagcaccgttggatgtggagggtgtggtctggattgattttgctcatgg	5'	New	gp4	...((((((((((((((((((((((((((((((((((((((((((((((((((((((((((((((((((((((((((...............))))))))))))))))))))))))))))))))))))))))))))))))))))))))))))))))))))))))))	163	47.6	-145.3	1.8
miRn72	AGACTTCTTTGCCGAGTGTCCGAC	24	chr10	-	76928432	76928578	ctgtgtttgatactcggcaaagatttctttgccgagcgtatttctgtgtcgagagtcctgctctcgttaaacgtggtcattaccgagggtaggactttgccgagtgcggcactcgacaaAGACTTCTTTGCCGAGTGTCCGACaaaa	3'	New	gp4	...(((..(((((((((((((((..((((((.((((...............(((((((((((((((.(((.........))).)))))))))))))))((((....)))).)))).))))))..)))))))))))))))..)))...	141	49.7	-72	1
miRn73	AGATTCCTCCCTCATGGATCC	21	chr1	-	214431628	214431761	ttgagagctgatttggtgaccagagaattggaaggattcatagggaggaatccttcgcaattcaaaattaaatagcaagaAGATTCCTCTCTCATGGATCCtctctaaatccctagtcctaaaccagtcctgag	3'	New	gp4	.(.((..(((.(((((.(((.((.((.(((((((((((((((((((((((((.(((((.(((........))).))..)))))))))))))).))))))))).))))).)).)).)))))))).)))..)).).	132	41.8	-52.2	0.9
miRn74	AGATTGGAGGGGTTTAAATCC	21	chr1	+	102344757	102344913	tcaatccactccaaagcgaacaagccctaaggattaagggcttgttcggttacaccaatacagaggAGATTGGAGGGGTTTAAATCCtcgcatagtcatttttgactaggaggggatttaatcctctccaattcccttctagattggtgtaaccgaa	5'	New	gp4	.................(((((((((((........)))))))))))((((((((((((..(((((..((((((((((.((((((((((...((((((....))))))...)))))))))).))))))))))..)).)))..))))))))))))...	107	43.9	-83.9	1.2
miRn75	AGCACCGTTGGATGTGGAGGGTGG	24	chr5	-	2583174	2583349	tactgctcccatgagcagaatcaatccagaccacaccctccacatccaacggtgctgcgtcagggggtttttgtaaaatgtacagagttgcaaagaacattttacaaaaccccctgacacAGCACCGTTGGATGTGGAGGGTGTggtctggattgattttgctcatgggagcacca	3'	New	gp4	...((((((((((((((((((((((((((((((((((((((((((((((((((((((.(((((((((((((.(((((((((...............)))))))))))))))))))))).))))))))))))))))))))))))))))))))))))))))))))))))))))))...	170	49.4	-150.1	1.7
miRn76	AGCCAACGGCCTGAATGTCTGCCC	24	chr3	+	136205180	136205412	cttctggccactcgccctgggaaccagctattttagctgctccgttggatacgacggacgtatggatgaccagctaaattactgtggcaAGCCAACGGCCTGAATGTCTGCCCgagccaaaacgggcagacattcaggccgttggcttgccacagtaatttagatggccatccatacgtccgtcgtatccaacggagcagctaaaatagctggttcccagggcgagtggccag	5'	New	gp4	...(((((((((((((((((((((((((((((((((((((((((((((((((((((((((((((((((.(((.(((((((((((((((((((((((((((((((((((((((((........))))))))))))))))))))))))))))))))))))))))).))).)))))))))))))))))))))))))))))))))))))))))))))))))))))))))))))))))	230	54.9	-231.9	1.8
miRn77	AGCCCCTATAATCACCTCTGTT	22	chr9	-	157960660	157960797	ttaagggctagtttgaaagccacaaaaccggaggggttggaggggctaaaatcccctctttattcaattttaaataaaaagtggattttAGCCCCTATAATCACCTCTGTTtttttggactcccaaactagccctaat	3'	New	gp4	...((((((((((((..(((((.((((.((((((((((..((((((((((((((.((.((((((........)))))).)).))))))))))))))..)))).)))))).)))).))).))..))))))))))))...	132	39.9	-70.3	1.3
miRn78	AGCCCCTTCAACCCCTTCGGT	21	chr3	+	181709193	181709320	gaaggattagtttaggatccacaaaactggagagggttggagaggctaaaattcccctcttattcaattagagagtgattttAGCCCCTTCAACCCCTACGGTtttgagactttcaaactagcccgaa	3'	New	gp4	...((..((((((..((((..((((((((.((.(((((((((.((((((((((...(((((.........))))).)))))))))).))))))))))).)))))))).)).))..))))))..))...	122	43	-52.1	0.9
miRn79	AGGACCGTCGGACATAAGGTT	21	chr8	+	151414339	151414505	cccccttacctccgacggcctcctacAGGACCGTCGGACATAAGGTTaggtccgacggccgcaaccggctctcggaaatagccctcatgtccgacggcctgcgcttatgtccgacggccctatacttatgtccgacggccctgtaggaggccgtcggacataaggtt	5'	New	gp4	...(((((..(((((((((((((((((((.((((((((((((((..((((.(((.((((((((...(((..(((((.((.......)).)))))..))))))).....).))).))).))))..)))))))))))))).)))))))))))))))))))..)))))..	162	61.7	-107	1
miRn80	AGGATTGAAGGGGCTAAAATC	21	chr1	+	92762649	92762850	ctcgactctatgcctattcaaccaaacacgtcattactgtaaggtttgtttgagagtaagaatgctagagAGGATTGAAGGGGCTAAAATCcccttaccattcaattttgaatagtaaaaggatttgagtctctctaattcttttcggtatcattgctcctaaacaaactcatagtgtaggcgggtctggctagagatcata	5'	New	gp4	...(((((((.(((......(((.....((((..((((((..(((((((((..((((((..((((..(((((((((..(((((((.((((((..((((.(((((....))))).))))..)))))).)))))))..)))))))))..))))..))))))..))))))))).))))))..)))))))..)))))))).))...	196	39.1	-77	1
miRn81	AGGGCATGTTCGCTTAGACCAATC	24	chr2	+	31712873	31713008	tttAGGGCATGTTCGCTTAGACCAATCcagagggggattggaggggtttaaatccccgtctagtcaaaaatggctaggcagggatttaaacccctccaatccccctctggattggtctaaacgaacaagcccttaa	5'	New	gp4	...(((((.((((((.((((((((((((((((((((((((((((((((((((((((.(((((((((....))))))))).)))))))))))))))))))))))))))))))))))))))).)))))).)))))...	130	48.5	-115.1	1.7
miRn82	AGGGCTTGTTCGCTTTGGAGTGGA	24	chr1	+	176346957	176347090	ttAGGGCTTGTTCGCTTTGGAGTGGAttgagggggattggaggggattaaatcccctcctatacaaatttgtataggaggggatttaatcccctccaatccccctcaatccactccaaagcgaacaagccctta	5'	New	gp4	..(((((((((((((((((((((((((((((((((((((((((((((((((((((((((((((((....)))))))))))))))))))))))))))))))))))))))))))))))))))))))))))))))..	130	47.8	-131.8	2.1
miRn83	AGTACCGTTGGATGTGGAGGGTGT	24	chr1	-	303656278	303656453	tgctcccatgagcaaaatcaatccagaccacaccctccacatccaacggtgctgcgtcagggggatttttgtaaaatgtacagagttgcaaagaacattttacaaaaatccccctgacgcAGCACCGTTGGATGTGGAGGGTGTggtctggattgattttgctcatgggagcacca	3'	New	gp4	(((((((((((((((((((((((((((((((((((((((((((((((((((((((((((((((((((((((((((((((...............)))))))))))))))))))))))))))))))))))))))))))))))))))))))))))))))))))))))))))))))...	173	48.9	-161.2	1.9
miRn84	AGTCGTTCTAGCTTTTCTAGA	21	chr6	+	157269947	157270045	ctctccgtttcaaattgtaAGTCGTTCTAGCTTTTCTAGAtacatagctttaactatgacctagaaatgctagaatgacttataatttggtatggaagg	5'	New	gp4	(..(((((..(((((((((((((((((((((.(((((((...(((((......)))))..))))))).)))))))))))))))))))))..)))))..)	99	34.3	-49.8	1.5
miRn85	AGTGAGGGGGATTGGAGGGGA	21	chr1	+	264397816	264397968	ttgagggggatttacaggctggtttgatgacaagggaAGTGAGGGGGATTGGAGGGGAttgagggggaaattagttcatttctccctcaatcccctccaatccctctcaattcccttcaccaaaccagccctacggaattaaattcccctaaa	5'	New	gp4	...(((((((((((..((((((((((.(((..((((((.((((((((((((((((((((((((((((((((......)))))))))))))))))))))))))))))))).))))))))).)))))))))).........)))))))))))...	147	48.4	-105.7	1.4
miRn86	AGTTCCTAAGTTGCCAAACAC	21	chr1	-	297308837	297309017	tgcgtatggcttctagggactagttttcactctctctattttagtttcttttAGTTCCTAAGTTGCCAAACACatggacttaagaaggattatccctctttagtccatgtgtttggcaatttaggaactaaaagggactaaaacggagggactaaaaattactccctagaaaccaaacagc	5'	New	gp4	.((((.(((.(((((((((.(((((((...((((((..(((((((..(((((((((((((((((((((((((((((((((.((((.((.....)).)))).)))))))))))))))))))))))))))))))))..)))))))..))))))...))))))).))))))))).))).)).))	180	38.7	-109.7	1.6
miRn87	ATAAAAACCTCCTGACGCAGCACC	24	chr10	-	148628881	148629019	atcaatccagactacactctccatattcaacgatgctgcgtcagggggtttctgtaaaatattctttgtaactctatatattttATAAAAACCTCCTGACGCAGCACCgttggatgtggagggtgtggtttagattaat	3'	New	gp4	...((((.((((((((((((((((((((((((.((((((((((((((((((.((((((((((...............)))))))))).)))))))))))))))))).)))))))))))))))))))))))).))))...	133	39.6	-84.2	1.5
miRn88	ATAAACCCGGAGAGGATTGGAGGG	24	chr2	+	228966328	228966465	ataagggctagtttgggagctATAAACCCGGAGAGGATTGGAGGGgttaaattcccatccttattcaaaattgaataagaaggggaatttagcccctccaatcctctccgggtttatagctcccaaactagccctaag	5'	New	gp4	...(((((((((((((((((((((((((((((((((((((((((((((((((((((...((((((((....))))))))...)))))))))))))))))))))))))))))))))))))))))))))))))))))...	132	44.9	-119.1	1.9
miRn89	ATAACTAATTGTGGGCCGTGCCGT	24	chr5	+	218694300	218694387	gcacacATAACTAATTGTGGGCCGTGCCGTgggccgatgactgggcacacgtgctggcacggcacaacccataattagatatgtgctt	5'	New	gp4	...((((((.(((((((((((..(((((((((((((.((........)))).)))..))))))))..))))))))))).))))))...	82	54.5	-42.5	0.9
miRn90	ATAACTAATTGTGGGTCGTGCCGT	24	chr1	+	2283438	2283531	tctggcacatATAACTAATTGTGGGTCGTGCCGTgggccgatgattgggcacacgtgctggcacgacacgatccataattatatatgtgctttt	5'	New	gp4	...((((((((((..(((((((((((((((.(((((((((.((........)))).)))..)))).)))))))))))))))))))))))))...	88	47.9	-43.3	1
miRn91	ATACCGGCCCCTTACATCCCA	21	chr9	+	157485043	157485271	acctaggctgagagaggagggaggcccgcccttataagtgcaacacggcccccttggctaggcgaggtggtactaacccagggcatgcATACCGGCCCCTTACATCCCAcccccctaagatgcccaaagctctcccaggcagcagcggcaatgtgggctccgataccaattgtaacgatgtaaggggccggtatgcataccctgggttagtaccacctcgcctagccaa	5'	New	gp4	................(((((.((((.((.((....)).)).....)))))))))((((((((((((((((((((((((((((.((((((((((((((((((((((...............(((((..(((......))).((....))....)))))..((((....))))....)))))))))))))))))))))).))))))))))))))))))))))))))))..	172	59.4	-137.8	1
miRn92	ATACTCATCCCTTGTGTGCCACTG	24	chr6	+	2615676	2615855	caaggtaaagtttagagaaaattcctggtatgccatcagattttATACTCATCCCTTGTGTGCCACTGagtggcatataggtatattttttggtgtctatgacatgtggggccagtggcatacaaggaatgagtatattttccagtggcatacagggaattggccctaaagtttatcaat	5'	New	gp4	...((((((.(((((....((((((..(((((((((..((...(((((((((.(((((((((((((((.((.((((((((..((........))..))))...))))...))))))))))))))))).)))))))))...))..)))))))))..))))))....))))).))))))...	174	40	-81.7	1.1
miRn93	ATACTCATTCCTTGTATGCCACTG	24	chr7	+	59812405	59812564	tctagggccaattccctgtatgccactggaaaatATACTCATTCCTTGTATGCCACTGgtcccacatgtcatagacaccaaaaaatatacctatatgccactcagtggcacacaagggatgagtataaaatctgatggcataccaggaattttctctttt	5'	New	gp4	...((((..((((((..((((((((..(((...((((((((((((((((.(((((((((.......((((...)))).......((((....)))).....))))))))).))))))))))))))))...)))..))))))))..))))))..))))...	154	41.2	-66.7	1
miRn94	ATAGACACAGATGGACCCTACA	22	chr6	-	92898622	92898777	ttaccactgtgtctataaaTTGTGTGTCCATCTGTGTCTAtgaaatgtgtgggtctgatggcaattttacaaacgtgtttcatggtgatggcaaatatcagattctatatttcATAGACACAGATGGACCCTACAattgatagacatagatggagc	3'	New	gp4	...(((((((((((((.(((((((.((((((((((((((((((((((((.(..(((((((((....((((...((((...))))))))..))...)))))))..)))))))))))))))))))))))))..))))))).)))))))))).)))...	150	37.8	-76.8	1.3
miRn95	ATATCCTCGTTGCAACGCATGGGC	24	chr8	-	120639207	120639345	taaatatagtatagtaccttactagatgagtgcacgtgcgttgcaacggagacatataatatataagttaccgtgatattatATATCCTCGTTGCAACGCATGGGCactcacctatatgtacataagttattatatggt	3'	New	gp4	...((((((((..((((..((.(((.(((((((.((((((((((((((..((.(((((((((.............))))))))).))..)))))))))))))).))))))).))))).))))......))))))))...	133	35.3	-54.9	1.1
miRn96	ATCAGATCCAGCATCTACGGC	21	chr5	+	114037272	114037417	tatccATCAGATCCAGCATCTACGGCtgagtgcaattcaacctgaggatggcgccctattccgtgaaaccgtagagattctttagaaaatagtctaatagaggaggtgggattgtacttagccgtagatggtggatccgatggtca	5'	New	gp4	...(((((.((((((.((((((((((((((((((((((.((((..((((((....))))))................(((((((((......))))).)))).)))).)))))))))))))))))))))).)))))).)))))...	140	46.6	-70.2	1
miRn97	ATCATATTAGGAACGTGGGTACCC	24	chr3	+	208957109	208957269	taatttaagaacgtgggtaccgacgttcttaattgagttatgttcgtgggttaatttaagaacgtgggtacccatgttctaaaattaaattcgtgggcccgtgctagaaccgtcgaacttATCATATTAGGAACGTGGGTACCCacgttcttaagttaaat	3'	New	gp4	(((((((((((((((((((((.((((((((((((((.....((((((((.(((((((.(((((((((....))))))))).))))))).......(((....)))....))).)))))...))).))))))))))).)))))))))))))))))))))...	158	39.8	-81.3	1.3
miRn98	ATCCAGACGTAACCGAACAAG	21	chr1	+	105782518	105782672	gaaacacgttatgacttgttcagttgcgtctgaatcaaaagagattgagggaaattaaatccccttctattcaattttgtctagggagggatttaatcccgtccatccctttcgATCCAGACGTAACCGAACAAGcccttattgtgacttgtgac	3'	New	gp4	...(((.((((..((((((((.((((((((((.(((.((((.(((.((((((..(((((((((..((((..((....))..))))..))))))))))))).)).))).)))).))).)))))))))).)))))))......)..)))).)))...	149	41.9	-61.6	0.9
miRn99	ATCCCCCTCTGGATTGATGTAACC	24	chr5	+	204565806	204565929	acttgttcggttacaccaatccagagggggattggaggggtttaaatccccgcctagtcatttttaactaggaggggatttaatcccctccaATCCCCCTCTGGATTGATGTAACCgaacatgc	3'	New	gp4	...((((((((((((.((((((((((((((((((((((((.((((((((((.((((((........)))))).)))))))))).)))))))))))))))))))))))).))))))))))))...	118	48.4	-99.2	1.7
miRn100	ATCCCCCTCTGGATTGGTCTAAGC	24	chr10	+	131529393	131529546	ctggcccccttttggggcttgttcggttagaccaatccagagggggattgaaggggtttaaatccctgcctagccatttttgactagacggggatttaaacctctccaATCCCCCTCTGGATTGGTCTAAGCgaacatgcccttgacgggcaca	3'	New	gp4	...((((......(((((.((((((.((((((((((((((((((((((((.(((((((((((((((((.((((.((....)).)))).))))))))))))))))).)))))))))))))))))))))))).)))))).)))))....))))...	148	52.6	-111.5	1.4
miRn101	ATCCCCTCCAATTCTCTGGTT	21	chr5	+	119782231	119782351	accgagggctgatttgatgaccaaggaattggaggtatgcattgctattcaaatttgaatatcacggggattcctctcatgcATCCCCTCCAATTCTCTGGTTaccaaatcagctctcaaa	3'	New	gp4	...(((((((((((((.((((((..((((((((((.(((((.((.((((((....)))))).)).((((.....)))).)))))..))))))))))..)))))).)))))))))))))...	115	43.8	-61.5	1.2
miRn102	ATCCCCTTCTGGATTGGTGTAACC	24	chr1	+	253209531	253209661	ttcctcttgagggcttgttcggttacaccaatccagaaggggattggaggggtttaaatcctcttatattggatttaatcccctccaATCCCCTTCTGGATTGGTGTAACCgaacatgccctgaagggttg	3'	New	gp4	...(((((.(((((.(((((((((((((((((((((((((((((((((((((.((((((((.........)))))))).))))))))))))))))))))))))))))))))))))).))))).)))))...	125	47.3	-105.4	1.7
miRn103	ATCCCGTGAGGATTGGAGGGG	21	chr1	-	150716788	150716900	catatttggtgacaaggggATCCCGTGAGGATCGGAGGGGattgatggggaaatgaactaatttccctctcaatcccctcggatcctcacgggatcccgggtcaccaaatcag	5'	New	gp4	...((((((((((...(((((((((((((((((.(((((((((((..(((((((......)))))))..))))))))))).)))))))))))))))))..))))))))))...	107	53.1	-88.1	1.5
miRn104	ATCCTCCTCTGGATTGGTGTAACC	24	chr8	+	13641426	13641566	tcttgcgggcttgttcggttacaccaatccagagggggattggaggggtttaaatccccgtctagtcatttttgactaggaggggatttaatcctctccaATCCTCCTCTGGATTGGTGTAACCgaacatgccctgcatgg	3'	New	gp4	...(((((((.(((((((((((((((((((((((((((((((((((((.((((((((((..(((((((....)))))))..)))))))))).))))))))))))))))))))))))))))))))))))).)))).)))...	135	50.4	-116.1	1.6
miRn105	ATCCTCGTTGCAACGCATGGGCAC	24	chr4	+	190402655	190402753	tactagatgagtgtccgtgcgttgcaacggagacatataatatataagttaccgtgatattatatATCCTCGTTGCAACGCATGGGCACtcacctatat	3'	New	gp4	...(((.((((((((((((((((((((((..((.(((((((((.............))))))))).))..)))))))))))))))))))))).)))...	93	40.4	-52.9	1.3
miRn106	ATCGTATTACAAACGTCGGTACCC	24	chr4	-	78934348	78934508	taatttaagaacgtgggtaccgacgttcttaattatgttaagttcgtgggtttatttaagaacgtgggtacccacgttcttaaattaaattcgtgggcccgtgataaaaccgtcgaacttATCGTATTAAAAACGTCGGTACCCacgttcttaaattaaat	3'	New	gp4	(((((((((((((((((((((((((((.(((((.(((.((((((((..(((((.(((((((((((((....)))))))))))))......((..(....)..))..)))))..)))))))).)))))))).)))))))))))))))))))))))))))...	158	37.3	-86.2	1.4
miRn107	ATCGTATTAGAAACGTCGGTACCC	24	chr5	+	114821679	114821840	ttaatttaaaaacgtgggtaccgacgttcttaattaggttatgttcgcaggttaatttaagaacgtgggtactcacgttcttaaattaaattcgtgggtcgtggtaaaaccgtcgaacttATCGTATTAGAAACGTCGGTACCCacgttcttaaagtaacac	3'	New	gp4	(((.(((((.((((((((((((((((((..((((..(((...(((((..(((((((((((((((((((....))))))))))))))))....((.....)).......)))..)))))..)))..))))..)))))))))))))))))).))))).)))...	159	38.3	-67.7	1.1
miRn108	ATCGTATTAGAAACGTGGGTACCC	24	chr3	+	107746411	107746571	taatttaagaacgtgggtacccacgttcttaattgagttaagttcatgggtttgttgaaaaacgtgggtacccacgttcttagtttaaatccgtgcgccctagctaaaaccgtcgaacttATCGTATTAGAAACGTGGGTACCCacgttcttatattaagt	3'	New	gp4	((((.((((((((((((((((((((((..(((((((..(((((((..(((((((...((.(((((((....))))))).))....)))))))..((......))..........)))))))))).))))..)))))))))))))))))))))).))))...	158	40.4	-73.5	1.1
miRn109	ATCGTATTAGGAACGTGGGTACCT	24	chr6	-	116326966	116327126	taatttaagaacgtgggtaccgacgttcttaatggagttatgttcgtgggttaatttaagaacgtgggtacccacattcttatattaaattcgtgggcccatggtaaaaccgtcgaacttATCGTATTAGGAACGTGGGTACCCacgtccttaacttaaat	3'	New	gp4	(((.(((((.(((((((((((.((((((((((((((.....((((((((.(((((.((((((.((((....)))).)))))).)))))..(((((....))))).....))).)))))...)).)))))))))))).))))))))))).))))).)))...	158	40.4	-72.7	1.1
miRn110	ATCTCCGACGGCCTCGTACAGAGC	24	chr1	+	38108125	38108251	taaccttatctccgacggctctgtacgaggccgtcggagataaggcctatgtacgagcgccggttgtggccgtcggacataaccttATCTCCGACGGCCTCGTACAGAGCcgtcggagataaggagg	3'	New	gp4	...((((((((((((((((((((((((((((((((((((((((((..(((((.(((..((((....))))..))).))))).))))))))))))))))))))))))))))))))))))))))))...	121	58.3	-104.3	1.4
miRn111	ATCTCCGACGGCTCTGTACGAGGC	24	chr5	+	206717748	206717901	atccgacggccgccttATCTCCGACGGCTCTGTACGAGGCcgtcggagataaggttatgtccgacggccacaaccggccctcgtacataggccttatctccgacggcctcgtacagagccgtcggagttaaggttatctccgacggccgcgtac	5'	New	gp4	...((.(((((((((((.((((((((((((((((((((((((((((((((((((((((((.(((.((((......)))).))).))))).))))))))))))))))))))))))))))))))))))).)))))..........))))))))...	148	61	-117.7	1.3
miRn112	ATCTCCGACGGCTGTGTACGAGGC	24	chr2	+	218479470	218479599	agccgccttATCTCCGACGGCTGTGTACGAGGCcgtcggagataaggttatgtccgacggccacaacgggcgcttggaaatagtgcttatctccgacggcctcgtacacagcgtcggagataaggcgttt	5'	New	gp4	...(((((((((((((((.(((((((((((((((((((((((((((..(((.(((((((.((.....)).)).))))).)))...))))))))))))))))))))))))))))))))))))))))))...	124	57.7	-99	1.3
miRn113	ATCTGGTGCGTTTATGAGCAATCC	24	chr8	+	76224792	76224940	tttaaATCTGGTGCGTTTATGAGCAATCCaacgttaaggtgagagattgagaggtgataaatggacaattgtcatcaaagctaagatacgagggggtaaataaaagttatcgatcgccgttggattgcttatagacacaccagatttta	5'	New	gp4	...((((((((((.((((((((((((((((((.....(((((..(((.....((((((((........))))))))..........(((......)))..........)))..))))))))))))))))))))))).))))))))))..	144	38.3	-58.6	1
miRn114	ATGAAGGGGATTGAGGGGGCT	21	chr2	+	79612400	79612535	ctaagggcttgtttgggagcaagtgaaATGAAGGGGATTGAGGGGGCTagaatccctaactatttaaaattgaatagtaggggattataaccccttcaataccctccattacccttacacccaaacaagccctaat	5'	New	gp4	...((((((((((((((...(((...((((.((((.((((((((((.((.((((((..((((((((....))))))))..)))))).)).)))))))))).)))).))))...)))...))))))))))))))...	130	42.6	-71.5	1.2
miRn115	ATGAAGTGGATTGAGGGGGTT	21	chr1	-	85467087	85467222	ataagggcttgtttgagatcaaaggtaATGAAGTGGATTGAGGGGGCTagaatccctcactactcaattttgaatagtgagagattctagccccctcaatcctctcaattaccctttatcccaaacaagccctaaa	5'	New	gp4	...((((((((((((.(((.((.((((((..((.((((((((((((((((((((.(((((((.(((....))).))))))).)))))))))))))))))))).))..)))))).)).))).))))))))))))...	130	41.9	-87.6	1.5
miRn116	ATGCGGAGAGGCTCTCGAGAGA	22	chr5	-	94725946	94726093	ctgtagATGCGGAGAGGCTCTCGAGAGAttgacagaagagagtgagcacacggcgcgacgaacgacatagcatgtatgccgtcctcgccgcgtgctcacttctctttctgtcagcctctttcTCTCGATGGCTTATCTCCCGTCTaga	5'	New	gp4	...((((((.((((((((..(((((((((((((((((((((((((((((.(((((.((((....((((...))))....))))..))))).)))))))).)))).)))))))))......))))))))..)))..)))))))))))..	143	54.7	-79.9	1
miRn117	ATGCTTGCACCAGGATAAGTGATT	24	chr3	+	161739502	161739724	ggtttcaggtggaagtggttaaatgtaaaataacagttaccattagatctagatcagatgcaccagatcgcttgattgcATGCTTGCACCAGGATAAGTGATTgcagggaaaatatcctatgcAATCACTTATCCTGGTGCAAGcatgcaatcaagcgatatggtgcatccgatctagatctaatggtaactgttattttacatttaaccccttccacctgaa	5'	New	gp4	...((((((((((((.(((((((((((((((((((((((((((((((((((((((.(((((((((.((((((((((((((((((((((((((((((((((((((((((((.....)))).)))))))))))))))))))))))))))))))))))))))).))))))))).))))))))))))))))))))))))))))))))))))))).))))))))))))	220	40.4	-182.9	2
miRn118	ATGGAGGGAATTGGAGGGGTT	21	chr5	+	94519680	94519817	ctaagggctagttttggagcctcaaaaATGGAGGGAATTGGAGGGGCTaaaataacctccttattcaaaattgaataaggaggggattttaggccctccaatcccctctggtttttggactcccaaactagccctaac	5'	New	gp4	...(((((((((((.((((((..((((..((((((.(((((((((.(((((((..((((((((((((....))))))))))))..))))))).))))))))).))))))..)))).)).)))).)))))))))))...	132	44.9	-87.5	1.4
miRn119	ATGGAGTGGATTGAGAGGGCT	21	chr8	-	67731228	67731363	ataagggcttgtttgggatcaaaggtaATGGAGTGGATTGAGGGGGCTagaatccctcactacttaattttgaatagtgagggattatagccccctcaatcccctccattaccatttgtcccaaacaagccctaaa	5'	New	gp4	...(((((((((((((((.((((((((((((((.(((((((((((((((.((((((((((((.(((....))).)))))))))))).))))))))))))))).)))))))))).)))))))))))))))))))...	130	44.1	-102.7	1.7
miRn120	ATGTCCGACGGTCCTGTAGGAGGC	24	chr4	+	169133443	169133573	tgtccgacggcctcctatagggccgtcggacataagcgcaggccgtcggacatgagggctatttccgagagccggttgcggccgtcggacctaaccttATGTCCGACGGTCCTGTAGGAGGCcgtcggagg	3'	New	gp4	..((((((((((((((((((((((((((((((((((....((((.(((....))).))))...(((((..((((....))))..)))))......))))))))))))))))))))))))))))))))))..	127	64.1	-96.4	1.1
miRn121	ATTAAATCCCCTCCAATCCTC	21	chr1	+	5940755	5940934	ccttgtccatctgctgaactgctaaggccatgttcggttataccaatccagaaagagattggagaggattcaatccccttttagtcaaaaatgactaggagaggATTAAATCCCCTCCAATCCTCttctggattggtggaaccgaacaagccctaaagggagcggtagggctggacaaaa	3'	New	gp4	..((((((((((((((..((..((.(((..(((((((((..((((((((((((.((((((((((.(((((.(((((.((..((((((....))))))..)).))))).))))).))))))).)))))))))))))))..))))))))).))).))..))...)))))))..)))))))..	176	46.7	-96.7	1.1
miRn122	ATTAATAAGGAGGCAAGCACTT	22	chr1	+	184829244	184829416	cccacaggtcatgcctcatcaaccaggcttaagtgcttgcctccttattaatcaaggatgcaacggtacgaccttacttgaacaggatctgttctataggatcgtaccattgcatccttgATTAATAAGGAGGCAAGCACTTaagcctggttgatgaggcatgatctgtgttg	3'	New	gp4	..(((((((((((((((((((((((((((((((((((((((((((((((((((((((((((((.((((((((((.....((((((...))))))...))).))))))).)))))))))))))))))))))))))))))))))))))))))))))))))))))))))))))...	168	45.7	-141.2	1.8
miRn123	ATTATATGCCCCTCAATCCTC	21	chr10	-	4497698	4497839	tccctaagggcttgtttggttgtatgaggattggaggatattaaggggcatataacccatcgctagtcattttttactagcaagggATTATATGCCCCTCAATCCCCtcaactccccatgcaaccacacatgccttaagatt	3'	New	gp4	...((.(((((.(((.((((((((((.(((...((((..(((.(((((((((((((((...((((((........))))))..))).)))))))))))).)))..))))...))).)))))))))).))).))))).))...	136	44.4	-71.9	1.1
miRn124	ATTATGGTGGAAGGGTAGGAG	21	chr1	+	30982529	30982676	aagttggATTATGGTGGAAGGGTAGGAGggtaaaataccactttaggaccacaaataaggtgaaataagctagtatttggtagcttatttcagcttatttatgattctaagtgatattataccctcttacccttccaccataatccag	5'	New	gp4	...(((((((((((((((((((((((((((((.((((.(((((.((((.((.(((((((.((((((((((((........)))))))))))).))))))).)).))))))))).)))).)))))))))))))))))))))))))))))	145	36.5	-89.1	1.6
miRn125	ATTATGGTGGAAGGGTAGGAGAGT	24	chr5	+	197139515	197139681	ttctcctagattatataagttgtATTATGGTGGAAGGGTAGGAGAGTaaaaacactttgggatcacaaataagctgaaatgctacccaatactagcttatttgtggttccaaagtgatattttaccctcccacttttccaccataatccaacttatataatctagga	5'	New	gp4	...(((((((((((((((((((.((((((((((((..((.((((.((((((.((((((((((((((((((((((((..((........))..))))))))))))))))))))))))...)))))).)))).))..)))))))))))).)))))))))))))))))))	164	35.3	-96.3	1.6
miRn126	ATTCCACTTGCTCCCAAACAAGCC	24	chr1	+	153252981	153253123	acacttaaaggcttgtttgggagtaagggtaatggagggggttgaaggggctagaatccctcactattcaattttaaatagtgaggaattctagacccctcaatccccttcATTCCACTTGCTCCCAAACAAGCCctaagagt	3'	New	gp4	((.((((..((((((((((((((((((((.(((((((((((((((.(((((((((((.((((((((((........)))))))))).))))))).))))))))))))))))))))).)))))))))))))))))).)))).))	143	44.8	-95.3	1.5
miRn127	ATTCCCTTCGGGTTTGAGGCTCCC	24	chr2	-	208891512	208891649	ctaagggccagtttggaagtccaaaacccggaggggattcaaggggctaaaattcccttcttattcaaaattgaataaggagaagattttagcccctccaATTCCCTTCGGGTTTGAGGCTCCCaaactagccctaat	3'	New	gp4	...(((((.(((((((.((((..((((((((((((((((..(((((((((((((..(((((((((((....)))))))))))..)))))))))))))..))))))))))))))))..)))).))))))).)))))...	132	45.7	-87	1.4
miRn128	ATTCCTCCCCTATGGATCCCC	21	chr7	-	107514951	107515087	agcctccctcttagtgctgatttggtgaccggggatctcgaggggaagaaattctcttgctattcaaaattgaattgcaaggggATTCCTCCCCTATGGATCCCCtagggatcaccaaatcagcccttagggagaat	3'	New	gp4	...((((((...((.(((((((((((((((((((((((..((((((.(((.(((((((((.(((((....))))).)))))))))))).))))))..))))))))...)).))))))))))))).)).))))))...	131	48.9	-80.1	1.2
miRn129	ATTCTAGCCCCTTCAATCCTCTCC	24	chr10	+	95334615	95334789	taatagtacttattagatacctttagggtttgtttgggagcaagtggaatgaaggggattgagggtgctagaatctctcactatttaaaattgaatagtggggtATTCTAGCCCCTTCAATCCTCTCCattactcttcctcccaaacaagccctcaatgtttaatacttctaata	3'	New	gp4	...(((....(((((((((..((.((((((((((((((((.(((...((((.(((((((((((((.((((((((..(((((((((((....)))))))))))..)))))))).))))))))))))).))))...))).)))))))))))))))).)))))))))))...)))...	169	38.3	-88.2	1.3
miRn130	ATTGAATCCCCTCCAACCCCC	21	chr1	-	209168144	209168263	ttattcggtttgaaggggtttaagggggattggaggggattcaatccccttctatataaatttgtatagaaagggATTGAATCCCCTCCAACCCCCctcaatctacctctaaccgaacag	3'	New	gp4	...(((((((...((((((...((((((.(((((((((((((((((((.(((((((((....))))))))).))))))))))))))))))).))))))......)))))))))))))...	114	44.2	-74.5	1.4
miRn131	ATTGATCCTGTAGCAACGTACGGT	24	chr1	+	65446078	65446199	ttaattaggtatatgttcgtgcgttgctacgaaattaatatgataacatacatcaatatgcaaaaaatattttgttttattatATTGATCCTGTAGCAACGTACGGTcatataactaatctt	3'	New	gp4	...(((((.((((((..((((((((((((((..(((((((((((((...(((..(((((.......))))).))).)))))))))))))..))))))))))))))..)))))).)))))...	116	27	-46.1	1.4
miRn132	ATTTACACCCCAATCCACCTCAAC	24	chr10	+	8580842	8580975	ctagtttgggtactctagcattgacctcaatcgaacttgtattggggtgaattggggtgtaacttaaactaATTTACACCCCAATCCACCTCAACacatgtggattgaggccaatactagagttcccaaacaaa	3'	New	gp4	...(((((((.(((((((.((((.((((((((..((.(((.((((((((.((((((((((((.(((...))).)))))))))))).)))))))).))).)).)))))))).)))).))))))).)))))))...	128	41.8	-74.6	1.3
miRn133	ATTTATCGTATTAGAAACGTGGGT	24	chr7	-	14367577	14367730	atttaagaacgtgggtacccacgttcttaattgagttaagttcatgggtttgttgaaaaacgtgggtacccacgttcttagtttaaatccgtgcgccctagctaaaaccgtcgaACTTATCGTATTAGAAACGTGGGTacccacgttcttatat	3'	New	gp4	...((((((((((((((((((((((..(((((((..(((((((..(((((((...((.(((((((....))))))).))....)))))))..((......))..........)))))))))).))))..))))))))))))))))))))))...	148	41.6	-71.7	1.1
miRn134	ATTTCCGTCGGCTGGTCGTGGGCC	24	chr9	-	100041580	100041663	cacttatttccgacggcccactacctgggccgtcggaaatagagttATTTCCGTCGGCTGGCCGTGGGCCgtcggaaatagcgc	3'	New	gp4	...((((((((((((((((((..((..(((((.((((((((....)))))))).)))))))..))))))))))))))))))...	78	59.5	-54.9	1.1
miRn135	ATTTTAGCACCTCCAATCCCT	21	chr1	-	4143268	4143405	aacacttgaaaatcatttagggcatgtttgggagcaagaggattggaggggctaaaatcaccttgctattcaaatagcaaggtgATTTTAGCCCCTCCAATCCCTttgctcccaaacaaggccttagatttaggtcat	3'	New	gp4	...((((((.....(((((((((.(((((((((((((..((((((((((((((((((((((((((((((....))))))))))))))))))))))))))))))..)))))))))))))..)))))))))))))))...	132	42.8	-94.6	1.6
miRn136	ATTTTAGCCCCTCCAATCTCGT	22	chr10	-	63992354	63992488	ctcagggctagtttgggagtccaaaaaccgtaggggattagaggggctaaaattcttttcttattcaaaattgaatgagggtATTTTAGCCCCTCCAATCTCCTccgattttgtggctcccaaactagccctcat	3'	New	gp4	...(((((((((((((((((((((((..((.((((((((.(((((((((((((.((...((((((((....)))))))))).))))))))))))).)))))))).)).))))).))))))))))))))))))...	129	44.4	-81.7	1.4
miRn137	ATTTTAGCTCCTCCAATCTCCT	22	chr2	-	174363095	174363254	ttgaaacaaacgctaagggctagtttgggagccacaaaaccggaggggttgaaggtgctaaaatcctcttttattcaattttgaataaaaaggggATTTTAGCTCCTCCAATCTCCTccggtattttagctctcaaactagccctaaggtcttgtttgag	3'	New	gp4	.(.((((((((.((.(((((((((((((((((......(((((((((((((.(((.(((((((((((((((((((((....))))).)))))))))))))))).))).))))).))))))))......))))))))))))))))).)))).)))))).).	158	41.9	-91.1	1.4
miRn138	ATTTTAGCTCCTTCAATCCCC	21	chr4	+	207662935	207663071	ataagggctagtttggaagtcacaaaacggaggagatgggagtggctaaaatcccttctttatataattttgaataaagaagggATTTTAGCTCCTTCAATCCCCtccggtatttggactcccaaactagctctcaa	3'	New	gp4	...(((((((((((((.((((.((((.((((((.(((.((((..(((((((((((((((((((..........)))))))))))))))))))..)))).))).))))))...)))))))).)))))))))))))...	131	40.9	-77.2	1.4
miRn139	ATTTTATCCTCCTACACTTCCACC	24	chr2	-	236922230	236922430	gctcaagaataagggtgttttgttttcctcctagattatataagttgtattatggtggaaggttaggagggtaaaatatcactttagcattgtgtagcttatttgtgatcccaaagtgatATTTTATCCTCCTACCCTTCCACCataatccaacttatataatctaggagggaaataaacagggcataaatcatgagctcc	3'	New	gp4	(((((.((......((((..(((((((((((((((((((((((((((.((((((((((((((.((((((((((((((((((((((..(((.(((.....)))..))).....)))))))))))))))))))))).)))))))))))))).))))))))))))))))))))))))....)))..))))...)).)))))...	198	36.3	-109.3	1.5
miRn140	CATCCAACGGTGCTGTGTCAG	21	chr6	+	86301523	86301714	aaggagcgctggtgctcccatgagcaaaatcaatccagaccacatcctccaCATCCAACGGTGCTGTGTCAGggggttttataaaatgttctttgcaactctgtacattttacaaaaacccccatGACGCAGCACCGTTGGATGTGGAGgatgtggtctggattgattttgctcatgggagcagcagggctc	5'	New	gp4	...((((.(((.((((((((((((((((((((((((((((((((((((((((((((((((((((((((((((((((((((.((((((((.....(((....)))))))))))..))))))))).))))))))))))))))))))))))))))))))))))))))))))))))))))))))))).))).))))	189	49.5	-159.1	1.7
miRn141	CATCCATTCTTGGCTAAGTGA	21	chr3	+	102365423	102365599	gaggggagcctaacatggagacgaggagcctatctcCCTTAGCCAAGAATGGCTTGCCtatctccattattttgttcatcgcaggaagcccttccgtgatggatgaaatgtggatgatggCATCCATTCTTGGCTAAGTGAgtaattctcttccaccatgctaggctttccctcttt	3'	New	gp4	((((((((((((.(((((....((((((.....(((.(((((((((((((((..((((.((((((((.((((..((((((((.((((....))))))))))))..))))))))).))))))).))))))))))))))).))).....))))))..))))).))))))).)))))...	174	48	-99.5	1.2
miRn142	CATGTGGGTTGGAGTGAATAC	21	chr5	-	217463451	217463601	gattcattttaggctttgtttgaatactctagtattcaccctaatctatgtgtattgaggtgtaaattagtttaatttacactccaacccacctcaataCATGTGGGTTGGAGTGAATACtagagtacccaaacaaagccttaggtgattt	3'	New	gp4	...(((..(.((((((((((((..(((((((((((((((.((((((((..(((((((((((((((((((...))))))))..........)))))))))))..)))))))).)))))))))))))))..)))))))))))).)..)))...	145	35.8	-77.6	1.4
miRn143	CATTTAATCCCCTCTAATCCCC	22	chr10	-	133218553	133218696	gacctttagagcttgtttgatttgagatggattaagagggattggaggggattaaatctcctcctatataaatttgtatagaatgaGATTTAATCCCCTCTAATCCCCtcgatgcactcctaaccgaacaagcccttaaagtaa	3'	New	gp4	...((((((.(((((((((.((.(((.((.((..((.(((((((((((((((((((((((...(((((((....)))))))...)))))))))))))))))))))))))..)).)))))..)).)))))))))..))))))...	138	38.9	-70.4	1.3
miRn144	CCCTTCAATACTTTCCGGTTT	21	chr2	+	176999434	176999564	cacggctagtttaggagtcaaaaaccgaaagagattggagggactaaaatctcttttttattctaaattaaataagaaaagagagtttaatCCCTTCAATACTCTCCGGTTTtatgtctcctaaggccttg	3'	New	gp4	...((((...(((((((.(((((((((..((((((((((((((.((((.(((((((((((((........))).)))))))))).)))).)))))))))).)))).))))))).)).)))))))))))...	125	35.9	-56.1	1.2
miRn145	CTAGTTTGGGAGCAAGGGGATT	22	chr9	-	90223642	90223783	ttctgtttagggCTAGTTTGGGAGCAAAGGGATTggagggaattgaggggtctagaatccccttattcaaaattgaataaggggattctagccccctcaatatcctccaattcccttgctcccaaactagcccttagcaaat	5'	New	gp4	...((((.(((((((((((((((((((.(((((((((((..(((((((((.((((((((((((((((((....)))))))))))))))))).)))))))))..))))))))))).))))))))))))))))))).))))...	136	45.1	-110.7	1.7
miRn146	CTCGATCCAGACGCAACCGAA	21	chr2	+	105855152	105855319	ttcgaattcgatccgtctaagaccttgttcggttgcgtctggatcaaaagagattgagggggattaaatccctttctattcaatttgactagggaggtatttaatcccctccattttttCTCGATCCAGACGTAACCGAAcaagccctaagggcatgttcgtttcaac	3'	New	gp4	...(((..(((...((((.((..((((((((((((((((((((((...(((((.((..(((((((((((.(((..(((.((.....)).)))..))).)))))))))))..)).)))))...))))))))))))))))))))))..))..))))....))).)))...	162	43.5	-82	1.1
miRn147	CTGTTTATCCCCTTATGAATT	21	chr9	-	147137027	147137232	taatctcagatctctctaatacactagtccccccaagccgactccgcccgactatcttcccggtgCTGTTTATCCCCTTATGAATTaggattcataacatctgatatcgaaatgttatgaatcctagttcataaggggataaacaacgctgggaagagccggacagagcatgcttgggggggatagagtattagatagatctggga	5'	New	gp4	...((((((((((.((((((((.(((..((((((((((...(((...(((....(((((((((((.((((((((((((((((((((((((((((((((((.((....))..)))))))))))))))))))))))))))))))))).)))))))))))..)))...)))...))))))))))..))).)))))))).))))))))))	203	45.6	-132	1.4
miRn148	GACATAGATTATTTCCGACGG	21	chr1	+	56812	56946	tacgccgtcgGACATAGATTATTTCCGACGGcttaagacgtatctccgacggcaggtgtccgtcggctgtaaagcgtcggaaatagtactatctccgacggcagccgtcggaattaatctatgtccgacggctca	5'	New	gp4	...((((((((((((((((((.(((((((((((.......(((..((((((((....).)))))))..)))...(((((((.(((....))).)))))))..))))))))))).))))))))))))))))))...	129	53.3	-82.8	1.2
miRn149	GACGCAGCACCGTTGGATGTGGAG	24	chr6	+	86301523	86301714	aaggagcgctggtgctcccatgagcaaaatcaatccagaccacatcctccaCATCCAACGGTGCTGTGTCAGggggttttataaaatgttctttgcaactctgtacattttacaaaaacccccatGACGCAGCACCGTTGGATGTGGAGgatgtggtctggattgattttgctcatgggagcagcagggctc	3'	New	gp4	...((((.(((.((((((((((((((((((((((((((((((((((((((((((((((((((((((((((((((((((((.((((((((.....(((....)))))))))))..))))))))).))))))))))))))))))))))))))))))))))))))))))))))))))))))))))).))).))))	189	49.5	-159.1	1.7
miRn150	GAGGGAATTGGAGGGGTTAAA	21	chr7	-	153554399	153554535	tttggtgctagtttgggagtccaaaacccgGAGGGAATTGGAGGGGCTAAAatcccctccttattcaattttgaataagaggtggattttatccccttcaattccctctggttttgtgtctcccaaactagccctta	5'	New	gp4	...((.(((((((((((((..(((((.(((((((((((((((((((.((((((((((((.(((((((....))))))))))).)))))))).))))))))))))))))))))))))...)))))))))))))))...	131	44.5	-90.5	1.5
miRn151	GTCTATTCGGGTTCGGTTCGGGTT	24	chr7	+	1934895	1934973	taggaaccgaacccgaacccgaaaacccgaatagaccaataattcgGTCTATTCGGGTTCGGTTCGGGTTcggttcggg	3'	New	gp4	...((((((((((((((((.((..(((((((((((((........)))))))))))))))))))))))))))))))...	73	53.2	-56.2	1.3
miRn152	TAACTAGCCGTCGGAGATAAG	21	chr2	+	142398291	142398418	accgggccgggaccgtgttaaaaaagcTTATCTCCGACGGCTAGTTACgagaccgtcggatataaccttatgtccgacggcctcgTAACTAGCCGTCGGAGATAAGtctatatttccgagagcccatg	3'	New	gp4	...(((((((((..((((.......((((((((((((((((((((((((((.((((((((((((....)))))))))))).))))))))))))))))))))))))))..)))))))))...))))...	122	52.3	-82.1	1.2
miRn153	TAATTATACCCTTCTCTCATC	21	chr1	+	268311417	268311620	gtgaaaatcggaaatagtgattaaaaaataaaaactgaggggtaaaatcacaaatgtaaggtgagagaagggtataatcacaattaaccgtaaaaatttcaacatttttacagttaattgTAATTATACCCTTCTCTCATCttgcaattgtgattttacctctcgtcctttattttttaatcaccaattctgatttttcactaa	3'	New	gp4	(((((((((((((...((((((((((((((((...((((((((((((((((((.((((((((((((((((((((((((.(((((((((.((((((((......)))))))).))))))))).)))))))))))))))))))))))).))))))))))))))))))...))))))))))))))))...)))))))))).)))...	201	28.9	-112.7	1.9
miRn154	TAATTGGCTTGCTCTAATGTG	21	chr4	+	229058034	229058231	tattgtgtcacttgggtctccgaacttaaatgctatgtcacttgagttcccgaacttTAATTGGCTTGCTCTAATGTGcaacgacacgtcaacatccggtttatatgttacatgtcgtgctacattagagcaaaccaatgaatgttcagggagtcaagtgatattataacattcaagtttggagacctaagtgacaca	5'	New	gp4	...((((((((((((((((((((((((.((((..(((((((((((.((((.((((....(((((.(((((((((((((((.(((((.((.(((((.........))))))).)))))))).)))))))))))).)))))....)))).)))).))))))))))).....)))).))))))))))))))))))))))))	195	39.9	-109.1	1.4
miRn155	TACTTCTATGGTCGTGTCATC	21	chr4	-	240661107	240661246	tccctaTACTTCTATGGTCGTGTCATCtaggtcccttaactcccaaaatgcatgtgaagtgggtcaaaactatttagacctgtgacgacaccaaaaacaagtttatggacccagatgacacaaccatagaaatatagcga	5'	New	gp4	((.(((((.(((((((((.(((((((((.(((((...((((...........(((....((((((...((...........))...))).)))...)))))))...))))).))))))))).))))))))).))))).))	140	41.4	-51.6	0.9
miRn156	TAGACACAGATGGACCCTACAA	22	chr6	-	92668921	92669069	ccactgtgtctataaaTTGTGTGTCCATATGTGTCTAtgaaatgtgtgggtctgatggcaattttacaaacgtgtttcgtggtgatggcaaatatcagattctctatttcaTAGACACAGATGGACCCTACAAttgatagacatagatg	3'	New	gp4	...((((((((((.(((((((.((((((.(((((((((((((((...(..(((((((((....((((..(((.....))).))))..))...)))))))..)..))))))))))))))).))))))..))))))).))))))))))...	143	38.3	-65.8	1.2
miRn157	TAGCCTCCCTCAATCCCCTTGCTC	24	chr6	-	144225651	144225787	ctctggaaacactttagggcttgtttgggagaaagggaattgacggggctaaaatctcatttctatttaaatagaaatgagatttTAGCCTCCCTCAATCCCCTTGCTCcaaaacaagccctcggtgtgttccaagc	3'	New	gp4	...((((((((((..(((((((((((.((((.(((((.(((((.((((((((((((((((((((((....)))))))))))))))))))).)).))))).))))).)))).))))))))))).))))).)))))...	131	43.8	-82.1	1.4
miRn158	TAGCTCTTCCTGTTTGGATAT	21	chr6	-	171571023	171571137	gctcttaggagctaaagatccaaataggaagcactaaaactgattatagtggtgaaaaaagtatcaatttagtcactttTAGCTCTTCCTGTTTGGATATttagctcctaagtaa	3'	New	gp4	...(((((((((((((.((((((((((((((..((((((.((((((...(((((.......)))))...)))))).))))))..)))))))))))))).)))))))))))))...	109	33.9	-55.7	1.4
miRn159	TATTTCCGTCGGTTTTAGGCC	21	chr6	-	139901598	139901700	cgtctgtcggcctgaaaccgacgggaataagccctaaaccgacgggaattacttattcccgtcggtttagggctTATTTCCGTCGGTTTCAGGCCgacgggac	3'	New	gp4	..(((((((((((((((((((((((((((((((((((((((((((((((.....)))))))))))))))))))))))))))))))))))))))))))))))..	99	55.3	-94.3	1.7
miRn160	TCAAGGGCCTAAAAATGTATT	21	chr4	-	236484959	236485099	catttttaggtccttgaacttgttaaatgatgtatcacagatccctaaacttgaaaaaatggtgcatcacaggtctttttttagaccatgccaatcactgttatgtgccacttaacaaatTCAAGGGCCTAAAAATGTATT	3'	New	gp4	((((((((((((((((((.(((((((.((((((((((......................))))))))))..(((((......)))))........(((......)))....))))))).))))))))))))))))))....	137	34.8	-49.4	1
miRn161	TCAGTTGCCATACTTTGCCTA	21	chr5	-	43198117	43198293	ctagtttggtggttggggctataagggcctgtttggttcactaccTCAGTTGCCACACTTTGCCTAacttttctgtctaaggttagttattcaattcgaacgactaaccttaggcaaaatgtggcacatttagccacaaaccaaacaggccctaaatacccccaaccaccccacatt	5'	New	gp4	...((..(((((((((((.(((.(((((((((((((((......((.((((((((((.((((((..((......)).((((((((((..(((.....)))..)))))))))))))))).))))))).))).)).....)))))))))))))))..))).)))))))))))..))...	171	45.2	-88	1.1
miRn162	TCCAACGGTGCTGTGTCAGGG	21	chr5	+	2583263	2583436	ggtgctcccatgagcaaaatcaatccagaccacaccctccacaTCCAACGGTGCTGTGTCAGGGggttttgtaaaatgttctttgcaactctgtacattttacaaaaaccccctgacgcagcaccgttggatgtggagggtgtggtctggattgattctgctcatgggagcagt	5'	New	gp4	..((((((((((((((.((((((((((((((((((((((((((((((((((((((((((((((((((((((((((((((.....(((....)))))))))))).))))))))))))))))))))))))))))))))))))))))))))))))))))).))))))))))))))..	170	50	-151	1.7
miRn163	TCCAAGTCAATGCATCATTGC	21	chr8	-	105396398	105396546	ccttttctcaactttgcaccattgctgctactatgTCCAAGTCAATGCATCATTGCccctagttttgccatcaaagaaggcgaaggcaggggcAATGGTGCATTGACTTGGTCAaatcaggggggcaatgatgcaaagatgaaaaacct	5'	New	gp4	.......(((.(((((((.((((((..((....((.((((((((((((((((((((((((..(((((((.((...)).)))))))..)))))))))))))))))))))))).))......))..)))))).))))))).))).......	135	46.3	-79.3	1.1
miRn164	TCCAATCCCCCCGTGATCCCT	21	chr2	+	170243487	170243604	gacctgatttggtgacaaggggatcacgggaggattggaggagattgagggggaaatgaactaatttcccctcaatccccTCCAATCCCCCCGTGATCCCTaatcaccaaatcagccc	3'	New	gp4	...((((((((((((...((((((((((((.((((((((((.(((((((((((((.........))))))))))))).)))))))))).))))))))))))..))))))))))))...	112	52.5	-85.3	1.4
miRn165	TCCATTTCCCTGGTCACCAAA	21	chr1	+	175610628	175610768	cattgacagctactcagattctatgtggggctaatttggtgaccagagaaatggaggtgatccatggggtgaatagcaaggcccatggatccccTCCATTTCCCTGGTCACCAAAccagtagggtgtgtttggtttcagga	3'	New	gp4	..((((.(((((..((.(..((((.(((......((((((((((((.((((((((((.((((((((((.............)))))))))).)))))))))).)))))))))))))))))))..).))..)))))))))..	137	49.6	-72.6	1
miRn166	TCCCATCTCTATCCTTGTGTC	21	chr6	+	50785192	50785357	ccaaaccaattgtgcaaccgtgcaaccaagacacaaggatggtggtgggaagacctttttaaaaataccatttttcaaaacaactctcccacctttccctgcatattttttaaaaggtccTCCCATCTCTATCCTTGTGTCttggttgcaccaattggtttggttg	3'	New	gp4	((((((((((((.......(((((((((((((((((((((((.(((((((.((((((((.(((((((....................................))))))).)))))))).))))))).)))))))))))))))))))))))))))))))))))...	163	42.2	-83.304	1.2
miRn167	TCCCATGCAACCAAACAAGCC	21	chr1	-	11436656	11436791	ttaagggcttgtttggtcgcatggggaatggaggggattgaggggcatataatcccatgctgttcatttttgactaacaagggattataggcccctcaatcctctccaatTCCCATGCAACCAAACAAGCCttaag	3'	New	gp4	...((((((((((((((.(((((((((.((((((((((((((((((.(((((((((.((.(..(((....)))..).)).))))))))).)))))))))))))))))).))))))))).))))))))))))))...	130	46.3	-94.6	1.5
miRn168	TCCCCTCCAATCCTCCTCAAA	21	chr5	-	9128303	9128449	acaccatgagggcttattcggttagaggtggattgagggggtttggaggggattaaatccccttttatacaaatttaaataggagaggatttaaTCCCCTCCAATCCTCCTCAAAactctccaaaccgatcaagccctgatagggca	3'	New	gp4	...((((.(((((((..((((((.(((((...(((((((((.((((((((((((((((((.((..(((..........)))..)).)))))))))))))))))).))))))))).)).)))..))))))..))))))).)).))...	141	44.9	-79.9	1.2
miRn169	AAAATCGGAGGGGATTGGAGGAGC	24	chr8	+	146493463	146493597	gtagagtatgaacctgaagggctagtttgggagccacAAAATCGGAGGGGATTGGAGGAGCtagaatggatgattctagctcctccaaccccctccggttttgtggctcccaaactaacccgaattgtgctcagt	5'	New	gp4	...(((((..(.......(((.((((((((((((((((((((((((((((.((((((((((((((((.....)))))))))))))))).)))))))))))))))))))))))))))).)))...)..)))))...	129	51.1	-98.9	1.4
miRn170	AAGAGTATTGGAGGGGATTGA	21	chr5	+	3588971	3589139	ttctaggatccaaatagccccttagggcttgtttggaacaAAGAGTATTGGAGGGGATTGAgggggttataatcccttgttatttaatattgaatagcaagggattatagccccctcaatcccttcaatactcttgtttccaaacatgcccttaaggtggatcctatat	5'	New	gp4	...(((((((((.......(((((((((.(((((((((..(((((((((.((((((((((((((((((((((((((((((((((((....)))))))))))))))))))))))))))))))))))))))))))))..))))))))).))))).)))))))))))))...	163	40.8	-113.9	1.7
miRn171	TCCGGTATTCTTGCTCCCAAA	21	chr6	+	68447777	68447925	gagatcacttgtaggacttgtttgggggcaagaataccggaggggattggaggagctaaagtctccttgctattcaaagtagcaaaaggattttagcgcctccaatccccTCCGGTATTCTTGCTCCCAAAcaagacagtagggatgaa	3'	New	gp4	...(((.((((.....(((((((((((((((((((((((((((((((((((((.((((((((((..(((((((.....)))))))..)))))))))).)))))))))))))))))))))))))))))))))))))....)))))))...	143	47.7	-101.8	1.4
miRn172	AATAGTGACTAATAGTGCCGTGCC	24	chr10	-	85461957	85462068	gccggcacggcacaattaggcactatagtgtagtgcctgggccgctggttaggcactagtgccggcacggcacgacacgattactAATAGTGCCTAATAGTGCCGTGCCtaa	3'	New	gp4	...((((((((((.(((((((((((((((((((((((...(((...)))..)))))))((((((...))))))........)))).)))))))))))).))))))))))...	106	56.2	-63.9	1
miRn173	TCGAAGGGGATTGGAGAGGTT	21	chr3	-	190911874	190912048	ctgacctctataatttccacctctgaggccttgttcggttgcaaagggaTCGAAGGGGATTGGAGGGGTTttaatcccttcctattcaaaaattgaataggaggggaataaatcccctgtaatcccctccgatccatgtgtaacagaacaggccctgagggcttatttgggtact	5'	New	gp4	...((((..((((......((((...((((.(((((.((((((...((((((.((((((((..(((((.((((.(((((((((((((((...))))))))))))))).)))).)))))..)))))))).))))))...)))))).)))))))))..))))..))))..))))...	169	46.9	-95.6	1.2
miRn174	ACTCCCTCTGTTTCTTTTTAA	21	chr3	+	217284438	217284551	tacaatacaaaatggtACTCCCTCTGTTTCTTTTTAAttgtcgctggatagtttaattttgcactatccagcaacaactaaaaagaaacagagagagtataaagcagtgtttta	5'	New	gp4	...(((((......((((((.(((((((((((((((.((((.((((((((((..........)))))))))).)))).))))))))))))))).))))))......)))))...	108	32.5	-50.5	1.4
miRn175	ACTCCTTCAATCCTCTCCATT	21	chr4	-	15479566	15479723	ccagttagtagcttagggcttgtttgggagcaagtggaatgaagggaattgagggtgttagaattcctcactatttaaaattgaatagtggggtattctaACCCCTTCAATCCTCTCCATTactcttcctcccaaacaagcccttaaggacaagcagg	3'	New	gp4	((.(((.((..(((((((((((((((((((.(((...((((.((((.((((((((.((((((((.((((((((((((....)))))))))))).)))))))).)))))))).)))).))))...))).)))))))))))))))).))).)).))).))	158	43.7	-83.7	1.2
miRn176	TCTCGATGGCTTATCTCCCGTCT	23	chr5	-	94725946	94726093	ctgtagATGCGGAGAGGCTCTCGAGAGAttgacagaagagagtgagcacacggcgcgacgaacgacatagcatgtatgccgtcctcgccgcgtgctcacttctctttctgtcagcctctttcTCTCGATGGCTTATCTCCCGTCTaga	3'	New	gp4	...((((((.((((((((..(((((((((((((((((((((((((((((.(((((.((((....((((...))))....))))..))))).)))))))).)))).)))))))))......))))))))..)))..)))))))))))..	143	54.7	-79.9	1
miRn177	AGAAACGTCGGTCGGGGGCCT	21	chr4	+	171962672	171962837	cctcttgctcggtcatgggcagaggcccccgaccgacgtttctgcccatccatacacctctccaatccctcaccgatatagcgaccataacatctgggatagagaggggtatcgatgggcAGAAACGTCGGTCGGGGGCCTctgcccacgaccgagcaagaggaga	3'	New	gp4	((((((((((((((.(((((((((((((((((((((((((((((((((((.((((.((((((..(((((..........................))))).)))))).)))).))))))))))))))))))))))))))))))))))).))))))))))))))...	163	59.6	-134.8	1.4
miRn178	AGAACACTCGAAGTCCGTTGCC	22	chr1	+	183612982	183613199	cgctgagacactgctgacaacggacttcgaatgttctacatatgttgtctgcctcacttgcagcaacactttctcaagctctgagaattcagtgtgtcaagtgagacagacaacatatgtAGAACACTCGAAGTCCGTTGCCagcagtgtctcagcgacccgcacctcagcaaattcaccgccccctccctccatcttgcaagcattaccgtagtgta	3'	New	gp4	((((((((((((((((.(((((((((((((.((((((((((((((((((((.((((((((..(((.((((((((((.....))))))...))))))))))))))).)))))))))))))))))))).))))))))))))).))))))))))))))))....((((....((((.......................))))..((......)).)))).	157	50	-118.6	1.1
miRn179	TCTTCCTCCGCATATAAGCCT	21	chr9	-	125449084	125449234	taaatatcgtggggattacatgcggaggaagataaagcggtgcaaagggttcaggatctagaaaccgacgagtctaagtttcttcactttctaaatcctaaatcctgtggatgttttcaTCTTCCTCCGCATATAAGCCTcatgatatcca	3'	New	gp4	...(((((((((((.(((.((((((((((((((((((((.(.((.((((((.(((((.((((((..((.(((.......))).))..)))))).))))).)))))).)).))))))).)))))))))))))).))).)))))))))))...	145	41.7	-68.8	1.1
miRn180	TGAAACCGACGGGAATAAGCCC	22	chr10	+	92149708	92149806	tctgtcggctTGAAACCGACGGGAATAAGCCCtaaaccgacgggaataagtaattcccgtcggtttagggcttattcccgtcggtttcaggccgacggg	5'	New	gp4	.((((((((((((((((((((((((((((((((((((((((((((((.....)))))))))))))))))))))))))))))))))))))))))))))).	97	54.5	-93.7	1.7
miRn181	AGCACCTCCAATCCCTTCCGG	21	chr3	-	35388241	35388398	taaaatttatccttaggactagtttgggaacgagaaaatcgaagggggtggaggggctagattcctcttcttatttagttttgaataagaaggggaatctAGCACCTCCAATCCCTTCTGGttttatggctccaaactagctcttataatatattgtt	3'	New	gp4	...(((.(((...(((((((((((((((..((..((((((((((((..((((((.((((((((((((((((((((((....)))))))))))))))))))))).))))))..)))))).)))))).))..)))))))))).)))))..))).)))...	152	38.6	-79.9	1.3
miRn182	AGCCCCTCCAATCTCGTCCATT	22	chr5	-	211404182	211404313	taaggcttgtttcgaagcaagggaaagaggggattggaggggctaaaatcctcttgctattcaaatttgaatagcaagggaattttAGCCCCTCCAATCTCCTCCATTacccttgctcccaaacatgccctt	3'	New	gp4	...(((.(((((...((((((((...(((((((((((((((((((((((.(((((((((((((....))))))))))))).))))))))))))))))))))))).....))))))))...))))).)))...	126	45.5	-85	1.4
miRn183	AGCCGTCGGAGATAAGTCTTTGCC	24	chr3	+	112311643	112311792	cattgcactatttccgacgaattatcgccgacggcttaaAGCCGTCGGAGATAAGTCTTTGCCgtcggaaataacctatttccgacggtttagttcttatgtccgacggttttggccgtcggacgttgattcgtttactgtagtgtattt	5'	New	gp4	...((((((((....(((((((((.((((((((((.(((((((((((((.(((((.((..(((((((((((((...)))))))))))))..))..))))).))))))))))))))))))))).)).)))))))))....))))))))...	144	46	-90	1.3
miRn184	AGTGGATTGAAGGGGGATTGGA	22	chr7	-	170347784	170347958	ttctgtttatttatttattttagggcttgttcgttttggAGTGGATTGAAGGGGGATTGGAggggattaaatcccctcctatacaaatttgtataggaggggatttaatcccctccaatcccccttcaatccactccaaaacgaacaagcccttagggagttgagttgtgcatgt	5'	New	gp4	...(((..((((((((.....((((((((((((((((((((((((((((((((((((((((((((((((((((((((((((((((....))))))))))))))))))))))))))))))))))))))))))))))))))))))))))))))))....)))).))))...)))...	169	42.3	-134.2	1.8
miRn185	TGAGAGACCGGTATGCACGCC	21	chr4	+	34550751	34550997	ataagtgcaacacggcccccttggctaggcgaggtggtactaacccagggcgtgcataccggtctctcacatcccacccccctaagaggcccaaagctctcctaggcagcagcggcaatgTGAGAGACCGGTATGCACGCCctgggttagtaccacctcgcctagccaagggggccgtgttgcacttataagggtgggcctccctcctctctcaacctaggttttgagagcgaggtgcccgtctgaa	3'	New	gp4	((((((((((((((((((((((((((((((((((((((((((((((((((((((((((((((((((((((((((......((((.(((((.....)).))).)))).......))..))))))))))))))))))))))))))))))))))))))))))))))))))))))))))))))))))))))))..((..((((...(((((((((..(((....)))..))))).)))).))))..))...	189	59.9	-199.4	1.3
miRn186	ATAACATTAGCACTAGCGGGC	21	chr3	+	112190519	112190706	aaacatgattttcactggcagttttcttaagcagcccgctagtggaaATAACATTAGCACTAGCGGGCtgctaaagaaaaccgcctgtggaaacatgattttcattggcagttttctttagcagcccgtagtgctaatgttattttcactcacgggctgcttagaaaaccgcttgtggaaacatgatt	5'	New	gp4	...((((.(((((((..((.((((((.(((((((((((..((((((((((((((((((((((.((((((((((((((((((.(((..((((((.....))))))..))).))))))))))))))))))))))))))))))))))))))))..))))))))))))))))).))..)))))))))))...	182	42.6	-120.5	1.5
miRn187	ATAGCACCCTCAATCCTCTTC	21	chr3	-	207568627	207568762	ttaagggcttgtttgggaggaagagtaatggagaggattgaaggggctagaataccccactattcaattttaaatagtgagggattATAGCACCCTCAATCCCCTTCattccacttgctcccaaacaagccctaag	3'	New	gp4	...((((((((((((((((.(((...(((((((.(((((((.(((((((.(((.((((((((((........))))))).)))))).)))).)))))))))).)))))))...))).))))))))))))))))...	130	44.1	-77.6	1.3
miRn188	TGCATCCAATCAAAATCTAAC	21	chr6	+	137686103	137686256	ctaaacgatccgaTGCATCCAATCAAAATCTAACggcgactgatatttcatatttaactcctttcatttaaaacatggtagctatttcatatttaactccttccagctaaaatagtaatcatcgttggattttgattgaatgcatcagatcgtt	5'	New	gp4	...(((((((.(((((((.((((((((((((((((..((.(((....)))......................((((..(((((.....................)))))..)).))..))..)))))))))))))))).))))))).)))))))	151	33.1	-47.4	0.9
miRn189	ATTTTAGCCCATCCAACCCCC	21	chr1	-	298559737	298559868	agagctagtttaggagccacaaaaccggaagggattggagaggctaaaatcccttccttattcaattttgaataagaagaggATTTTAGCCCATCCAACCCCCtctggtatttggactcccaaactagcccg	3'	New	gp4	...((((((((.(((((((.((.((((((.(((.(((((..(((((((((((((((.(((((((....))))))))))).)))))))))))..))))).))).)))))).))))).)))).))))))))...	126	45.5	-71.9	1.2
miRn190	ATTTTAGCCCCTCCAATCTCG	21	chr2	-	90329068	90329158	aaaaccgaacaggattagaggggctaaaatctactccttatacaattttgaataagaagggATTTTAGCCCCTCCAATCTCCtccggtatt	3'	New	gp4	...((((....(((((.(((((((((((((((.((.(((((.((....)).))))).))))))))))))))))).)))))....))))...	85	39.6	-40.1	1.1
miRn191	TGCGGGTGGGACCTATCCTCC	21	chr1	+	3050650	3050850	cccggaaaaaaatttgttgcagcccggctgcaaatcagtctatttgcagcccctcacaaaaggtggataggccccacctgcaggtccaccagataacgttttagttgtattatttaccTGCGGGTGGGACCTATCCTCCtttttgtgaggggctgcaaacagcctggtttgcagccgggctgcaacaaatttttttccccc	3'	New	gp4	...(((((((((((((((((((((((((((((((((((.((.(((((((((((((((((((((.(((((((.(((((((((((((.......(((((......))))).......))))))))))))).))))))).)).))))))))))))))))))).)).)))))))))))))))))))))))))))))))))))...	195	50.7	-151	1.5
miRn192	CAAAATTTAAAGTTGCCCCGGC	22	chr2	+	7437598	7437756	gtccggatgtgtggtcaCAAAATTTAAAGTTGCCCCGGCtgcatgtgtgtgcttctcttctcttaggtggggtgctaagtgatcttagtagccgacataagagaagagaagcgcacagatgaagccggggcggctttaaattttgtgaccacacatccg	5'	New	gp4	...((((((((((((((((((((((((((..(((((((((.(((.((((((((((((((((((((.((.((.(((((((....))))))).)).)).)))))))))))))))))))).))).)))))))))..))))))))))))))))))))))))))	156	49.7	-125.3	1.6
miRn193	CCTTAGCCAAGAATGGCTTGCC	22	chr3	+	102365423	102365599	gaggggagcctaacatggagacgaggagcctatctcCCTTAGCCAAGAATGGCTTGCCtatctccattattttgttcatcgcaggaagcccttccgtgatggatgaaatgtggatgatggCATCCATTCTTGGCTAAGTGAgtaattctcttccaccatgctaggctttccctcttt	5'	New	gp4	((((((((((((.(((((....((((((.....(((.(((((((((((((((..((((.((((((((.((((..((((((((.((((....))))))))))))..))))))))).))))))).))))))))))))))).))).....))))))..))))).))))))).)))))...	174	48	-99.5	1.2
miRn194	ATTGGAGGGGATTGAGGAGGCT	22	chr2	+	79796880	79797014	acaagggccagtttgggagcaagggaATTGGAGGGGATTGAGGAGGCTaaaatccctggattgaggaggctaaaatccctggatttttagcctcctcaatcccctccaattcccttgctccaaactagcactaat	5'	New	gp4	...((.((.(((((.((((((((((((((((((((((((((((((((((((((((..(((((...........)))))..))).)))))))))))))))))))))))))))))))))))))))))).)).))...	129	48.9	-92.6	1.4
miRn195	TGCTCACCTATACCCTTAGTC	21	chr2	+	136652027	136652202	ggttttttaaattggtgccctcagttttggtggtgTGCTCACCTATACCCTTAGTCgtgttttttgctcagttgttcccttccagtgctatagaacagaggggcacagctgagcaaaaaatacgactaagggtataggtgagcacaccaccaaaactgagggcaccaatttaaaaa	5'	New	gp4	...((((((((((((((((((((((((((((((((((((((((((((((((((((((((((((((((((((((((.((((((..((........)).)))))).))))))))))))))))))))))))))))))))))))))))))))))))))))))))))))))))))))))))	173	44.3	-144	1.8
miRn196	TTGGTTCGTTGGATCTAGATC	21	chr10	-	96652853	96652995	tcTTGGTTCGTTGGATCTAGATCcaaccgtatgtgtaatcgtggtttgttaggggcttttttataaagctacacgaggtggtggtggaaggatttaaatgctaaatatagcatacggttagatctagatccaacggaccaaaa	5'	New	gp4	..(((((((((((((((((((((.((((((((((.......((((...((((...(((((...((..(((((.....)))))..)))))))..))))..))))......)))))))))).)))))))))))))))))))))..	139	40.6	-63.8	1.1
miRn197	TGGCCGTCGGACATTACCTTA	21	chr2	+	72598084	72598208	gtaggcaaccgtcggacataaggttatgtccgacggccaacagcggccgtcgaaaataacaaaatatagccgacggctgtcagacTGGCCGTCGGACATTACCTTAtgtccgacggcccgccccc	3'	New	gp4	...(((..((((((((((((((((.((((((((((((((...((((((((((...(((......)))...)))))))))).....)))))))))))))).))))))))))))))))...)))...	119	57.6	-81.8	1.1
miRn198	GCTTTAAGATTGATGGGGTGG	21	chr2	+	10174708	10174888	tgcagcctgcttcggaagttcggattcacgacacatgtccaccccatcaatcttaaagcaacagaacaccgagccacttctctgcaggctgttctattgctttaagatcggtgttctattACTTTAAGATTGATGGGGTGGatacatgtcaagaatccaaagctgagtgcagactgtagtg	3'	New	gp4	(((((.(((((((((...((.((((((..((((..(((((((((((((((((((((((.((.((((((((((........(((..((((.........))))..))))))))))))).)).)))))))))))))))))))))))..))))..))))))))..))))).)))).)))))...	178	45.9	-89.8	1.1
miRn199	TAAAATCACAATTGCAAGGTG	21	chr2	+	45023591	45023757	ataattaaaaacaaaaaactgctgggTAAAATCACAATTGCAAGGTGaaagaagaatataatcataattaaccctaaaatgtcaatattttttcagggttaattgtgattataccctatcccacattgcaattacgattttacctctcgggtttttattttttaatc	5'	New	gp4	...((((((((..((((((((..((((((((((..((((((((.(((...((((..(((((((((((((((((((((((((....))))))...)))))))))))))))))))..)).)).))).))))))))..))))))))))..))).)))))..)))))))).	163	28.1	-56.4	1.2
miRn200	TGTCCGTGCGTTGCAACAGAG	21	chr5	+	208581544	208581659	tgagtttactaggtgagTGTCCGTGCGTTGCAACAGAGacatatattataatacataagttaccgtgatattatatgtctccgttgtaacgaatgggcactcacctagtaaataaa	5'	New	gp4	...(((((((((((((((((((((.(((((((((.((((((((((.(((..(((..........)))))).)))))))))).))))))))).)))))))))))))))))))))...	110	37.1	-63.5	1.5
miRn201	TGTGCTCACCTATACCCTTAGT	22	chr5	+	21950586	21950757	taattaaattggtgtccttagttttggtggTGTGCTCACCTATACCCTTAGTcatgtttttttgctcagctgtgcccttccagtgctataaaacagaggggcacagctaagcaaaaaacacgattaagggtataggtgagcacaccaccaaaactaagagcaccaatttaaa	5'	New	gp4	...(((((((((((..(((((((((((((((((((((((((((((((((((((.((((((((.(((.(((((((((((((..((........)).))))))))))))).))))))))))).)))))))))))))))))))))))))))))))))))))..))))))))))).	168	41.3	-124.5	1.8
miRn202	TATACTCGTTCCTTGTGTGCC	21	chr1	+	2810680	2810839	cttgtatgccatcggaaaaTATACTCGTTCCTTGTGTGCCactggctccacatgtcatacacacaaaaaatgttggctccacatgtcatacacacaaaaaatgtatctatatgccactcagtggcacacaagggaatgagtataaaatctgatagcatac	5'	New	gp4	...((((((.((((((...((((((((((((((((((((((((((.....(((((.(((((.........(((((((.......)))).))).........)))))..)))))....)))))))))))))))).))))))))))...)))))).))))))	157	40.6	-65.5	1
miRn203	TGTGTGCTCACCTATACCCTTT	22	chr5	-	125455611	125455779	ttttaagttggtgctctcagttttggtGGTGTGCTCACCTATACCCTTTgtcgtgttttttctcaactgtgcccttctgttttatagcactggaagggcacagctgaacaaaaaacacgactaagggtataggtgagcacaccaccaaaattgaaggcaccaatttaaa	5'	New	gp4	.(((((((((((((..((((((((((((((((((((((((((((((((.((((((((((((.(((.(((((((((((((((....)))...)))))))))))).)))..)))))))))))).))))))))))))))))))))))))))))))))..)))))))))))))	168	42.6	-121.6	1.7
miRn204	TATTGCCATCGTGTCGTTCAC	21	chr6	+	128041183	128041356	aatctctgaacaagacgcggttagctgacgtggTATTGCCATCGTGTCGTTCACatggcacggtatcgtcggagcaggacgcggcgaggacgaggaggcggccatgtggcaagccatgccacgtggattacatggtggcaagatcacgtcagctaaccatgtcatgttcacagc	5'	New	gp4	...((.((((((.(((..((((((((((((((((.((((((((((((..(((((.((((.((...((((((..........))))))...))....(((.(((....)))..)))..)))).)))))..)))))))))))).))))))))))))))))..))).)))))).)).	170	56.3	-95	1
miRn205	TTAACCTCTCCAATCCCTTCC	21	chr3	-	83472275	83472424	tactctaagggctagtttgggagtccaaatACCGGAGGGGATTGGAGAGGTtaaaatccactctttattcaattttttaaataaggagtggattTTAACCTCTCCAATCCCTTCCgattttgtggctcccaaactagccctaaaagatcc	3'	New	gp4	...(((.((((((((((((((((((((((...(((((((((((((((((((((((((((((((((((((.((....)).)))))))))))))))))))))))))))))))))))))..)))).))))))))))))))))))...)))...	144	41.3	-104.4	1.7
miRn206	TCAATCCCCTCCATTACCCTT	21	chr4	+	166473611	166473766	cattgtaacacttagggcttgtttggaatcaaaggtaatggagtggattgagggggctagaatcctctactacttaattttgaatagtgagagattatagcccccTCAATCCCCTCCATTACCCTTtgttccaaacaagcccttagtgtaacagaa	3'	New	gp4	..((((.(((((.(((((((((((((((.((((((((((((((.(((((((((((((((.(((((((.((((.(((....))).))))))).)))).))))))))))))))).)))))))).))))))))))))))))))))).))))).))))..	152	41.7	-99.2	1.5
miRn207	TCCAATCTTCCCGTGATCCCG	21	chr10	+	145215012	145215137	acgagaattgatttacagaaaggggatcacaggaggattggaggagattgagggggaaatgaactaatttcccccttaatcctcTCCAATCTTCCCGTGATCCCGggtcactaaatcagctctgaa	3'	New	gp4	...(((..(((((((..((...((((((((.((((((((((((..(((((((((((((((......)))))))))))))))..)))))))))))).))))))))...))..)))))))..)))...	120	46	-75.1	1.3
miRn208	TCCCCCTCCAATTCCCTTGTCA	22	chr4	-	131272645	131272807	atgggacctgcatgcgtgatataagggcatccaggttttggtgACAAGGGAATTGGAGGGGAGGaaatttcatgctattcaaaattgaatagcaagggatttccTCCCCCTCCAATTCCCTTGTCAccaaaccagtccttatacattgcagacgaggtccaaa	3'	New	gp4	...(((((((..((((((.(((((((((.....((.((((((((((((((((((((((((((((((((..(.(((((((((....))))))))).)..))))))).))))))))))))))))))))))))))).)))))))))))).)))..).))))))...	157	46	-104.1	1.4
miRn209	TCCCCTCTAATCCCCTCAATC	21	chr4	-	154809606	154809740	ctaagggcttgttcgctttagagtggattgagggggattggaggggattaaatcctcttctacataaatttgtataggaggggatttaaTCCCCTCTAATCCCCTCAATCcactccaaagcgaacaagccctaaa	3'	New	gp4	...((((((((((((((((.(((((((((((.((((((((((((((((((((((((((((((.(((....))).))))))))))))))))))))))))))))))))))))))))).))))))))))))))))...	129	44.4	-104.5	1.7
miRn210	TCTGCGTTTTTCCTGTGTTTT	21	chr8	-	111488555	111488693	ttcctgaaTCTGCGTTTTTCCTGTGTTTTttaactaattcctgtaagggcttctatgaaacacaagaattttatagaaatggtatagtaatttaacaggaattagttcaaaaacacatgaaaaacacaggattcagaaa	5'	New	gp4	...(((((((((.(((((((.(((((((((.(((((((((((((((..((((((((((((........)))))))))........)))..))..))))))))))))).))))))))).))))))).))).))))))...	133	30.2	-53.4	1.3
miRn211	TTCCTCCCCTATGGATCCCCT	21	chr5	-	184654954	184655097	ggacttaggactgatttggtggtaagggatcccaaggggatccatgggagagaaatctttttgcaattcaattttgaataacaaaggaaTTCCTCCCCTATGGATCCCCTtgggatcccttagcaccaaatcagcccttagaga	3'	New	gp4	...((.(((.(((((((((((.((((((((((((((((((((((((((.(((.(((..(((((..(((((....)))))..)))))..))).))).)))))))))))))))))))))))))).))))))))))).))).))...	138	45.1	-91.8	1.4
miRn212	TTCCTCCCCTATGGATCCCCTC	22	chr4	-	203558132	203558271	ctaaggactgatttggtgaccaatgaaatggagggatccctagggaaggaatccacttgctattcaaagattttgaatagcaaggggaTTCCTCCCCTATGGATCCCCTCtatttccgtggtcgccaaactagtcctaaa	3'	New	gp4	...((((((..(((((((((((..(((((((((((((((.(((((.((((((((.(((((((((((((...))))))))))))).)))))))).))))).))))))).))))))))..)))))))))))..))))))...	134	45.7	-92.7	1.4
miRn213	TTCCTTGTATGCCACTGGCCC	21	chr9	+	148728029	148728129	aaatatactcaTTCCTTGTATGCCACTGGCCCcacatgtcatagacaccaaaaaaatatacctatatgccactcagtggcacacaagggatgagtataaaa	5'	New	gp4	...((((((((((((((((.(((((((((.......((((...))))........((((....)))).....))))))))).))))))))))))))))...	95	39.6	-40.1	1
miRn214	TTCTCCATGATCTTCTCTTCCT	22	chr3	-	223996504	223996598	acaggtcgagaagagtggtgatggagaggacgatttgcttgaagcgtggtggaacgctgcgagcaatcTTCTCCATGATCTTCTCTTCTTccacg	3'	New	gp4	...((..((((((((.(((.((((((((((....(((((((.(((((......))))).))))))))))))))))).)))..))))))))))...	89	51.6	-47.2	1
miRn215	TTCTCCCACCTTCATTCTTGT	21	chr1	-	305344006	305344134	gaacaaaccaacacAAGAATGGAGGCGGGAGGACCttttaaaaaatatcatatttcaaatcaagacttccacctcccctggatatttttaaaaaggTTCTCCCACCTTCATTCTTGTgttggtttgcac	3'	New	gp4	...((((((((((((((((((((((.(((((((((((((.(((((((((...............................))))))))).))))))))))))).))))))))))))))))))))))...	123	39.5	-65.865	1.3
miRn216	TTCTTCGGTTTTGTGGCTCCC	21	chr1	-	32160230	32160353	acaagtttgggagtccaaaaaccggaagagttggaggagttaaaatcctttcttattcaaaattgaatgaggaggagattttagcccctccaatcTCCTTCGGTTTTGTGGCTCCCaaactata	3'	New	gp4	...((((((((((.((((((((((((.((((((((((.(((((((((((((((((((((....)))))))))))).))))))))).))))))).))).))))))))).)))))))))))))...	118	41.1	-72.1	1.4
miRn217	TTGAATGGACCAGATCGCTTG	21	chr6	-	171893369	171893537	agtcatgtttgtgcaaccgtgcaatcaagtgatcaagtgcatccaatcaaaatccaacggtgattgctattttaggtggaagaggttaaatgtaaattagcgttcaccattggattttgaTTGAATGGACCAGATCGCTTGattgcacggttacaccaacatggctgat	3'	New	gp4	(((((((((.(((.((((((((((((((((((((..((.(((.((((((((((((((.(((((..((((.((((..(..((....))..)..)))).))))..))))).)))))))))))))).))).))..)))))))))))))))))))).))).)))))))))...	166	40.8	-90	1.3
miRn218	TCTGGAGGAGGTCAAAAA	18	chr6	+	76699970	76700131	taagagatcatctgtacaaaatttgagttaaTTTGGAGGAGGTCAAAAAaatcacttgcttacaaaaattggttaagtgaaataccaaatgttttgtccctaaacaagtgatattttcgaccatctccaatttaactccaattttgtacacatgatctcaaa	5'	New	gp4	...((((((((.(((((((((((.(((((((.((((((..((((.((((.((((((((.((((((((.(((((..........)))))...))))))....)).)))))))).)))).))))..)))))).))))))).))))))))))).))))))))...	156	30.9	-68.6	1.4
miRn219	TTGAGGAGGATTGGAAGGGAT	21	chr7	+	169044413	169044540	cgacttgttcgctttaaggtggaTTGAGGAGGATTGGAAGGGATtaaattctcttctattcaaatttgtataggagaggatttaattctctctaatccctctcaatctacctctaaccgaataagccg	5'	New	gp4	((.((((((((.((..((((((((((((..((((((((..(((((((((((((((((((.((....)).)))))))))))))))))))..))))))))..))))))))))))..)).)))))))).))	128	39.1	-70	1.4
miRn220	TGACGCAGCACCGTTGGATGT	21	chr7	+	122302789	122302969	cctgctgctcccatgagcaaaatcaatccagatcacactctccaCATCCAACGGTGCTGTGTCAGgggggtttttgtaaaatgtacagagtttcaaagaatattttataaaacccccTGACGCAGCACCGTTGGATGTggagggtgtggtctggattgattttgctcatgggagcaccagc	3'	New	gp4	.(((.((((((((((((((((((((((((((((((((((((((((((((((((((((((((((((((((..(((((((((((((...............))))))))))))))))))))))))))))))))))))))))))))))))))))))))))))))))))))))))))))).))).	179	48.1	-146	1.7
miRn221	TGGTCTTGCCACCGTGTCGTCC	22	chr9	-	145888914	145889081	cgagaatacgacctggttagctgacgTGGTCTTGCCACCGTGTCGTCCacgtcgcacgacatgattggagcaggacgcggcaaggaccaggcggcggccatgtggcaaagccgtgccacgtggACAACACGGAGGCAAGGCCACGtcagctacccaagtcttgttcac	5'	New	gp4	...(((((.(((.(((.(((((((((((((((((((.((((((.((((((((.(((((......(((..(((((.(((.((.........)).))).)).)))..)))...))))).)))))))).)))))).))))))))))))))))))).))).))).)))))..	163	61.3	-101.1	1
miRn222	TGTGTGCTCACCTATACCCTT	21	chr1	-	143211108	143211275	ttttaaattggtgccctcagttttggaTGTGTGCTCACGTATACCCTTagtcgtattttttgctcagctgtgcccttctgttctatagcactggaagggcacagctgagcaaaaaacacgactaagggtatacatgagcacatgaccaaaactgagggcaccaattta	5'	New	gp4	...(((((((((((((((((((((((..(((((((((.((((((((((((((((.((((((((((((((((((((((((((........)).)))))))))))))))))))))))).)))))))))))))))).)))))))))..)))))))))))))))))))))))	165	44	-129.6	1.8
miRn223	TTGGATGTGAAGGATGTGGTC	21	chr1	-	277126786	277126948	catgagcaaaatcaatccagaccacaccctccacatccaatggtgctgcgtcaggggggtttttgtaaaatgtacagagcaagagtggagaggcttctttgcaaaatagacgcaacaccgTTGGATGTGAAGGATGCGGTCtggattgattttgctcatggga	3'	New	gp4	(((((((((((((((((((((((.((.(((.((((((((((((((.((((((......(((((.(((.....))))))))....(..(((......)))..)......)))))).)))))))))))))).))).)).)))))))))))))))))))))))...	160	47.9	-94.4	1.2
miRn224	TTAAATCTGGACCCTTCATCT	21	chr6	+	91184729	91184883	cacatatgcacataTTAAATCTGGACCCTTCATCTaataatcagcggctgaacttgcacctgagtgtgggggagtggagtgccaaagggtttttctgtaaatataccagccattgattgttggACGAAGGGTCTAGATTTAATAtgtgcatatat	5'	New	gp4	...((((((((((((((((((((((((((((.(((((((((((..(((((..((..(((....)))..))...(..(((.(((....)))..)))..)........)))))..))))))))))).))))))))))))))))))))))))))))..	150	41.3	-82.4	1.3
miRn225	TTGGATTTTGATTGGATGCAC	21	chr9	+	14555393	14555520	tgcaatcaagtgatgtggtgcatctaatcaaaattcaacggtggcacatattttaggtagaaggggttaaatataaaatagcagttaccaTTGGATTTTGATTGGATGCACcagattcattgattaca	3'	New	gp4	.(.((((((..(((.(((((((((((((((((((((((.(((..(...(((((((..(((......)))....)))))))...)..))).))))))))))))))))))))))).)))..)))))).).	126	35.2	-52.9	1.2
miRn226	TTGGGAGCCACAAAACTGAAG	21	chr1	+	294507246	294507376	atcTTGGGAGCCACAAAACTGAAGaggattggagaggctagaatctcctttttattcaaatttagattaaatttgaataaaaatgatattctagcatttccaatcctattcggttttgtgactcccaaact	5'	New	gp4	...(((((((.((((((((((((.(((((((((((.((((((((.((.((((((((((((((((...)))))))))))))))).)).)))))))).))))))))))).)))))))))))).)))))))...	125	33.6	-73.1	1.7
miRn227	TTGGGTACTCTAATATTGATC	21	chr6	+	101300376	101300567	tgcggtcaatattagagtactcaaagtaggtctaaaggcttatggttttgtTTGGGTACTCTAATATTGATCccaacgcacatgtgttatacttcaatccacctcaacacatgtgggttgcgatcaatattagagtactcaaagtaggtctaaaggcttatggttttgtttgggtactctagtattgatccc	5'	New	gp4	...((((((((((((((((((((((((((((((..((((((((.......((((((((((((((((((((((.((((.((((((((((.................)))))))))).)))).))))))))))))))))))))))))))))))..)))))))).......))))))))))))))))))))))..	187	39.1	-94.9	1.3
miRn228	TTGGTCCGTTAGATCTAGATC	21	chr2	+	29406716	29406862	tgtcttTTGGTCCGTTAGATCTAGATCtaaccgtatactatatttagcatttaaatccttccaacaccatctcgtttagttttataaaaaactcctaacaaaccataattacacatacggttggatttagatccaatggaccaagag	5'	New	gp4	...(((((((((((((.(((((((((((((((((((.(((....)))..........................(((.((((((....))))))...)))...............))))))))))))))))))).)))))))))))))	144	34	-49.9	1
miRn229	TTATCTCCGACGGCTAGTTAC	21	chr2	+	142398291	142398418	accgggccgggaccgtgttaaaaaagcTTATCTCCGACGGCTAGTTACgagaccgtcggatataaccttatgtccgacggcctcgTAACTAGCCGTCGGAGATAAGtctatatttccgagagcccatg	5'	New	gp4	...(((((((((..((((.......((((((((((((((((((((((((((.((((((((((((....)))))))))))).))))))))))))))))))))))))))..)))))))))...))))...	122	52.3	-82.1	1.2
miRn230	TTGTGTGTCCATATGTGTCTA	21	chr6	-	92668921	92669069	ccactgtgtctataaaTTGTGTGTCCATATGTGTCTAtgaaatgtgtgggtctgatggcaattttacaaacgtgtttcgtggtgatggcaaatatcagattctctatttcaTAGACACAGATGGACCCTACAAttgatagacatagatg	5'	New	gp4	...((((((((((.(((((((.((((((.(((((((((((((((...(..(((((((((....((((..(((.....))).))))..))...)))))))..)..))))))))))))))).))))))..))))))).))))))))))...	143	38.3	-65.8	1.2
miRn231	TTGTGTGTCCATCTGTGTCTA	21	chr6	-	92810340	92810488	ccactgtgtctataaaTTGTGTGTCCATCTGTGTCTAtgaaatgtgtgggtctgatggcaattttacaaacacgttttgtggtgatggcaaatatcagattctatatttcaTAGACACAGATGGACCCTACAAttgatagacatagatg	5'	New	gp4	...((((((((((.(((((((.((((((((((((((((((((((((.(..(((((((((....((((...(((.....)))))))..))...)))))))..)))))))))))))))))))))))))..))))))).))))))))))...	143	37.6	-73.6	1.3
miRn232	TTGTTCGGTTACGTTTGGATC	21	chr5	-	210389258	210389391	accagttaggccTTGTTCGGTTACGTTTGGATCgaagtggattgagggggattaaatctctttctattcaattttgactggggagggatttaatcccctccaatccagacgcaaccgaataaggccttactgag	5'	New	gp4	..((((.(((((((((((((((.(((((((((.....((((.....(((((((((((((((..(((.(((....))).)))..)))))))))))))))))))))))))))).))))))))))))))).))))..	130	45.5	-79	1.3
miRn233	TTGATGACCAGAGATCACGAG	21	chr9	-	16433382	16433495	ctgctaagggctagtTTGATGACCAGAGATCACGAGaggatccataaatagcaatgggattcctctgacatggatctcctcgtcatccctggccaccaaattagcccttagatc	5'	New	gp4	...(((((((((((((((.((.((((.(((.(((((..(((((((......((..((....))..))..)))))))..))))).))).)))).)).)))))))))))))))...	108	48.2	-55.8	1
miRn234	TTGTTTGAGAGCCAAGGGAAT	21	chr10	-	143562434	143562548	aagggtTTGTTTGGGAGCCAAGGGAATggaggggattggagcggctaaaatcaccttgctagggattttagcccctccaatcccctctatttcccttgctcccaaacatgccgta	5'	New	gp4	...((..((((((((((.(((((((((((((((((((((((.((((((((((.(((....))))))))))))).))))))))))))))))).))))))))))))))))..))...	109	51.3	-84.2	1.4
miRn235	TTTAAACCCCTCCAATCCCCCTCT	24	chr8	+	154500484	154500661	aagggtttcaacaagcgtctgactaccttagggcatgttcgcttagaccaatccagagggggattggaggggtttaaatccccgtctagtcaaaaatggctaggcagggaTTTAAACCCCTCCAATCCCCCTCTggattggtctaaacgaacaagcccttatggggtgtcaaaccata	3'	New	gp4	...((((............((((..((..(((((.((((((.((((((((((((((((((((((((((((((((((((((((.(((((((((....))))))))).)))))))))))))))))))))))))))))))))))))))).)))))).)))))...))...))))))))...	172	48.9	-125	1.4
miRn236	TTTAAACCCCTCCAATCCCCTTCT	24	chrB73V4_ctg31	+	516821	516956	ctgagggcatgttcggttataccaatccagaaggggattagaggggattaaatcccctccaagtcaaaaatgactaggaggggaTTTAAACCCCTCCAATCCCCTTCTggattggtgtaaccgaacaagccctgac	3'	New	gp4	...(((((.((((((((((((((((((((((((((((((.((((((.(((((((((((((.(((((....))))).))))))))))))).)))))).)))))))))))))))))))))))))))))).)))))...	130	48.5	-110.8	1.7
miRn237	TTTAATCCCCCTCAATCCTCT	21	chr7	-	172834000	172834072	attggattgaaggggattaaatcccttgctagtcaaaattgaatagaaaggaTTTAATCCCCCTCAATCCTCT	3'	New	gp4	...(((((((.(((((((((((((.((.(((.(((....))).))))).))))))))))))).)))))))...	67	37	-35.8	1.3
miRn238	TTTAATCCCCCTCTAATCCTCC	22	chr6	-	157107371	157107449	tgaggggattggaggggatcaaatcgcttcctattcaattttgaatagaaagagaTTTAATCCCCCTCTAATCCTCTtg	3'	New	gp4	.((((((((((((((((((.(((((.(((.(((((((....))))))).))).))))).)).)))))))))))))))).	77	40.5	-42.4	1.3
miRn239	TTTAATCCCCTCTAATCCCCT	21	chr5	+	22965703	22965838	cttagggcttgttcggttacaccaatccaggaggggattgaaggggtttaaatcccatcctagtcatttttgacttggagaggaTTTAATCCCCTCTAATCCCCTtctagattggtgtaaccgaacatgctcttag	3'	New	gp4	((.(((((.((((((((((((((((((.(((((((((((..(((((.((((((((..(((.(((((....))))).)))..)))))))).)))))..))))))))))).)))))))))))))))))).))))).))	136	44.9	-91.7	1.5
miRn240	TTTAGGGATGGGGTAGGAGTATC	23	chr6	-	152314812	152314905	ataatactccctcaatccctaaatgtttgatattaattagttcaaaattaaactaaccaacgtcaaataTTTAGGGATGGGGTAGGAGTATCta	3'	New	gp4	...((((((((((.((((((((((((((((..((..((((((........))))))..))..)))))))))))))))).)))..)))))))...	88	30.9	-37.7	1.3
miRn241	TTTAGTTATCGTTGGATAGTT	21	chr1	+	262666114	262666203	tgttactctctccgtttcttTTTAGTTATCGTTGGATAGTTcaattttgcattattcagcgacaactaaaacgaaacggagggagtatta	5'	New	gp4	...(((((((((((((((.((((((((.((((((((((((.((....)).)))))))))))).)))))))).)))))))))))))))...	84	35.6	-47.8	1.5
miRn242	TTGGAGAGGATTGAAGGGATT	21	chr1	-	202471447	202471539	tggggaTTGGAGAGGATTGAGGGGATTaaatccctttctattcaattttgactagcaagggatttaatccgcttcaatccccttcaatccact	5'	New	gp4	...(((((((((.(((((((((((((((((((((((.(((.(((....))).))).)))))))))))))).))))))))).)))))))))...	87	41.9	-54.2	1.4
miRn243	TTTCATGCTATCGTCAGTGGC	21	chr2	-	238612216	238612390	aatgtcctaatcacttctatatgtctttcagatgtaatttttctatccTTTCATGCTATCGTCAGTGGCacaaaaggataagtacatgtgattttcttacccttttacgccactgacgagggcatgaaaaaggtaagaaattgcatccgagtgacatagaagagattaggatgta	5'	New	gp4	.(..((((((((.((((((..((((..((.((((((((((((.((((.((((((((..(((((((((((..((((((.((((.............)))).))))))..)))))))))))..))))))))..)))))))))))))))).))..)))))))))).))))))))..).	173	37.1	-82	1.3
miRn244	TTTCCCTTAGGAATTCTCATT	21	chr7	+	50855130	50855248	cgagctagtttggcaactccaTTTCCCTTAGGAATTCTCATTttcacaagggaaaatgaactaatttcctttgggaaaatgagaatccctttggaaaatggagttgccaaactagccct	5'	New	gp4	...(((((((((((((((((((((.((..(((.((((((((((((.(((((((((.........))))))))).)))))))))))).)))..)).)))))))))))))))))))))...	113	40.3	-70.8	1.5
miRn245	TTTCGGCGGCCATAGCGAG	19	chr4	+	40430743	40430899	atagccgaaattagtttttatTTTCGGCGGCCATAGCCAGgtcgtcgaaaataacttattttcggttgtttcactcggactgccaaaagaaatttgggattttcgtcggcctgactgtagccgccgaaaactatacaagcttattttcgtcggccta	5'	New	gp4	...(((((....(((((.(((((((((((((.((((.(((((((.(((((((..((...((((((..(((.......)))..))....))))...)).))))))).))))))).)))).))))))))))...))).)))))........)))))...	151	43.3	-60.1	0.9
miRn246	TTTCGGTACTGCTGTTGGAGCA	22	chr1	-	286053576	286053773	agacctggagatgattgagaaaactttccagaccttccacccctccaacatggtgctccagcagcagtaccgaaataaaacattatgttgacgagctcacaatacttcgtgtacttgttgTTTCGGTACTGCTGTTAGAGCAccatgttggaggggtggaaggtctggagagttttctcaatcgtctccaggtctgtg	3'	New	gp4	((((((((((((((((((((((((((((((((((((((((((((((((((((((((((.((((((((((((((((((.(((.....))).(((((..(((........)))..))))))))))))))))))))))).))))))))))))))))))))))))))))))))))))))))))))))))))))))))))...	195	47.5	-157.7	1.7
miRn247	TTGGAGGGGATTGAAGGGGTTA	22	chr3	+	16215425	16215590	taggattggagaggattgggggctagtttgggagaagtgaaTTGGAGGGGATTGAAGGGGCTAaaatccatttttatttaattttgaataaaacgaggaatttagcctcctcaattctcttggattctcttgtcaccaaaccaactctaaaggagctaaaatcacc	5'	New	gp4	...((((..((....((((((....((((((((.(((.((((..(((((((((((.(((((((((.(((..(((((((((....)))))))))...))).))))))))).)))))))))))..)))).))).)).))))))...)))))).....))..))))...	160	39.8	-64.8	1
miRn248	TTGTTCGGTTGTGCCTGGATC	21	chr7	-	145555618	145555729	tcaTTGTTCGGTTGTGTCTGGATCaaataagttcgaagtgggttagttaaaattgaattgaagaatatttaatctcctttaatttctcgatgcagacgcaaccgaacaaggt	5'	New	gp4	...(((((((((((((((((.(((....(((((.((((..((((((......((......))......))))))..)))))))))...))).)))))))))))))))))...	106	35.7	-40	1
miRn249	TTTGGGAGCCTCAAACCCGGA	21	chr1	+	3540236	3540367	agtgctagTTTGGGAGCCTCAAACCCGGAggggattagaggggctaaaatcctctccttattcaattttgaataagaaagggattttagcccctccaattccctccgggttttggacttccaaactagccct	5'	New	gp4	((.(((((((((((((((..((((((((((((((((.((((((((((((((((...((((((((....))))))))...)))))))))))))))).)))))))))))))))).)).))))))))))))).))	132	47	-91.4	1.5
miRn250	TTTTACTCTCCTACCCTTCCA	21	chr5	+	196750933	196751093	tataatttggattgtggtggaagggtaagagggtaaaataccactttatgaccacaaataaggtgaaataagctagtattggatagcttatttcagcttatttgtgacctcaaagtgataTTTTACTCTCCTACCCTTCCAccacaatccaacttatataa	3'	New	gp4	(((((.(((((((((((((((((((((.((((((((((((.((((((.....((((((((((.((((((((((((........)))))))))))).)))))))))).....)))))).)))))))))))).))))))))))))))))))))).)))))...	158	34.8	-94.6	1.7
miRn251	TTTTAGCCCCTCTAATCCACT	21	chr10	-	112590401	112590538	tttagggctagtttgggagccacaaaaccggagaggtttggaggggataaaatttcctccttattcaattttgaatgagaaggggaTTTTAGCCCCTCTAATCCACTtcgggttttggactctcaaattagctcttag	3'	New	gp4	...(((((((((((((((((((.(((.((((((.((.(((((((((.((((((..(((.((((((((....)))))))).)))..)))))).))))))))).)).)))))).)))))).))))))))))))))))...	132	42.8	-77.6	1.3
miRn252	TTTTAGCCTCTACAATCCTCT	21	chr8	-	84137517	84137619	cgtagggaattggtagggaattggaggggctaaaatctcattcttatttaattttgaataagaagaaaaTTTTAGCCTCTACAATCCACTccggttttctcat	3'	New	gp4	...((..((..((.((((.((((.((((((((((((....((((((((((....))))))))))....)))))))))))).)))))).))))..))..))...	97	35.9	-40.1	1.1
miRn253	TTTTAGCTCCTCCAATTCCTC	21	chr8	-	75938281	75938442	accgacttacagttagggctagtttgggagccacaaaaccggttggggttggaggggttaaaatcttctccttattcaaaattgaatatgaagaggaTTTTAGCTCCTCCAATTCCTCaagtatttggactcccaaactagcccttagggatgaaagtcagg	3'	New	gp4	.(((((((.((...(((((((((((((((((((.((.((.....((..(((((((((((((((((((((...((((((....))))))...)))))))))))))))))))))..))....)).))))).))))))))))))))))......)).))))).))	161	43.8	-85.3	1.2
miRn254	TTTTAGTCCCTTCAATCCCCT	21	chr7	+	2078640	2078776	ctaagggcttatttggttttgagagcaaggggattgaaggggctaaaattccatttcaattcaattttaataaataacaaggagaTTTTAGTCCCTTCAATCCCCTctaatccccttactcccaaacaagccctaaa	3'	New	gp4	...(((((((.(((((...((((....(((((((((((((((((((((((((............................))).))))))))))))))))))))))........))))...))))).)))))))...	131	38	-55.8	1.1
miRn255	TTTTAGTTATCGCTGGATAGA	21	chr10	-	23683528	23683617	ttctactccctccgtttctTTTTAGTTATCGCTGGATAGAtcaattttgcactatccagcgacaactaaaacgaaacggagagagtacgt	5'	New	gp4	...(((((.(((((((((.((((((((.(((((((((((..((....))..))))))))))).)))))))).))))))))).)))))...	84	41.1	-48.4	1.3
miRn256	TTTTATCCTCCTACCCTTTCT	21	chr9	+	40494231	40494392	tataagctgaattatggtgaaaggttaagagggtaaaataacacattgggatcataaataaactaaaataagctactcaatactagcttatttcagcttatttatggtcctacagtgataTTTTATCCTCCTACCCTTTTTattataatccaacttatataa	3'	New	gp4	((((((.((.(((((..(((((((.((.((((((((((((.(((..(((((((((((((((.((.((((((((((........)))))))))).)).)))))))))))))))..))).)))))))))))).)).)))))).)..))))).)).))))))...	159	28.4	-64.3	1.4
miRn257	TTTTCCTATCCGCTTAAGCTT	21	chr5	-	217336330	217336527	agacgtctgactttgataccatgttagagtggacgtgctaacctgttcaacccaaaagattaagctgatgagagaaggtagccaatcctgttagaatataatataagtgaattgtcaataTTTTCCTATCCGCTTAAGCTTttggattgaattggttggtgcatgtaacttaatatggtatcaaagccacatgtctcg	3'	New	gp4	((((((.((.(((((((((((((((.((((..(((((((((((..(((((.(((((((.((((((.(((..(((((......(((((((((((.....))))...)).).))))......)))))..))).)))))).))))))).)))))..)))))..)))))).))))))))))))))))))).)).))))))..	196	37.9	-74.5	1
miRn258	TTTTCTGGCGCATCGAATTTG	21	chr1	+	151465624	151465778	aactactccctccgttccagattagaaggcactttgacttTTTTCTGGCGCATCGAATTTGctatgtatctaaatatacgttatgtatatatacatagtaaattcaatgtaccagaaaattcaaagcgacttataatttggaagaaggagtactt	5'	New	gp4	...((((((.((..((((((((((.(((...((((((...((((((((..(((.(((((((((((((((....((((((.....))))))))))))))))))))).)))..)))))))).))))))...))).)))))))))))).))))))...	149	33.5	-63.5	1.2
miRn259	TTTTGAGGCCATGAATCATGC	21	chr2	+	242024467	242024633	ggtatttgtattttgataggttttgcatgattcatggactcaaagagcttaaaatatcctctaccgacctgtacttatattctataccttcatatcaatacacataggatagtttaaactTTTTGAGGTCATGAATCATGCaaaccctatcaaaataccatactggg	3'	New	gp4	(((((..(((((((((((((.(((((((((((((((..(((((((((.(((((.((((((.........((((...((((...........))))...))))...)))))).))))).)))))))))..))))))))))))))).))))))))))))).)))))...	164	33.5	-64.5	1.2
miRn260	TTTTGCTCAGCTGTGCCCCTC	21	chr2	-	136652052	136652253	cgtttaattatgggtttttaaattggtgccctcagttttggtggtgtgctcacctatacccttagtcgtattTTTTGCTCAGCTGTGCCCCTCtgttctatagcactggaagggaacaactgagcaaaaaacacgactaagggtataggtgagcacaccaccaaaactgagggcaccaatttaaaaaacccttaattaatgt	5'	New	gp4	...(((((((.((((((((((((((((((((((((((((((((((((((((((((((((((((((((((.((((((((((((.(((.(((.(((((........)).))).))).))).)))))))))))).))))))))))))))))))))))))))))))))))))))))))))))))))))))).))).)))))))...	196	42.1	-143.3	1.7
miRn261	TTTTGCTGGTGTGCTCATTTT	21	chr4	+	134317518	134317664	tctcggTTTTGCTGGTGTGCTCATTTTtacccttagtcgtgtttttttgctcagttttgccctttgcccttccagtgctatagaagggaagggcaaaactgagaaaaaacacaactaagggtaaaaatgggcacaccagcgaaaccg	5'	New	gp4	...((((((((((((((((((((((((((((((((((.(((((((((..(((((((((((((((..((((((..........)))))))))))))))))))))))))))))).))))))))))))))))))))))))))))))))))	144	44.9	-103	1.6

## Sheet: table S4
Table S4 Known differentially expressed miRNAs and predicted target genes
miR_family	member	miR_name	log2 FC	p-value	Transcript	log2 FC	p-value	Gene	TF	Transcript Annotation	GO_Term	KEGG_pathways	KOG_Description	Symbol
miR1430	miR1430	osa-MIR1430-p5_1ss1GC_1	-1.56238	0.0148359	Zm00001d044906_T003	0	1	Zm00001d044906	#N/A	12-oxo-phytodienoic acid reductase2	GO:0010181(FMN binding);GO:0016491(oxidoreductase activity);GO:0055114(oxidation-reduction process);GO:0003824(catalytic activity)	ko00592(alpha-Linolenic acid metabolism)	[C]Energy production and conversion	Zm00001d044906
miR1430	miR1430	osa-MIR1430-p5_1ss1GC_1	-1.56238	0.0148359	Zm00001d044906_T002	0	1	Zm00001d044906	#N/A	12-oxo-phytodienoic acid reductase2	GO:0010181(FMN binding);GO:0016491(oxidoreductase activity);GO:0055114(oxidation-reduction process);GO:0003824(catalytic activity)	ko00592(alpha-Linolenic acid metabolism)	[C]Energy production and conversion	Zm00001d044906
miR1430	miR1430	osa-MIR1430-p5_1ss1GC_2	-1.56238	0.0148359	Zm00001d031092_T002	#N/A	#N/A	Zm00001d031092	NF-YA	Nuclear transcription factor Y subunit A-10	GO:0016602(CCAAT-binding factor complex);GO:0006355(regulation of transcription, DNA-templated);GO:0003700(transcription factor activity, sequence-specific DNA binding);GO:0003677(DNA binding)	-	[K]Transcription	Zm00001d031092
miR1430	miR1430	osa-MIR1430-p5_1ss1GC_2	-1.56238	0.0148359	Zm00001d031092_T003	1.69293	0.21427	Zm00001d031092	NF-YA	Nuclear transcription factor Y subunit A-10	GO:0016602(CCAAT-binding factor complex);GO:0006355(regulation of transcription, DNA-templated);GO:0003700(transcription factor activity, sequence-specific DNA binding);GO:0003677(DNA binding)	-	[K]Transcription	Zm00001d031092
miR1430	miR1430	osa-MIR1430-p5_1ss1GC_2	-1.56238	0.0148359	Zm00001d031092_T001	1.01509	0.403586	Zm00001d031092	NF-YA	Nuclear transcription factor Y subunit A-10	GO:0016602(CCAAT-binding factor complex);GO:0006355(regulation of transcription, DNA-templated);GO:0003700(transcription factor activity, sequence-specific DNA binding);GO:0003677(DNA binding)	-	[K]Transcription	Zm00001d031092
miR1430	miR1430	osa-MIR1430-p5_1ss1GC_1	-1.56238	0.0148359	Zm00001d031092_T002	#N/A	#N/A	Zm00001d031092	NF-YA	Nuclear transcription factor Y subunit A-10	GO:0016602(CCAAT-binding factor complex);GO:0006355(regulation of transcription, DNA-templated);GO:0003700(transcription factor activity, sequence-specific DNA binding);GO:0003677(DNA binding)	-	[K]Transcription	Zm00001d031092
miR1430	miR1430	osa-MIR1430-p5_1ss1GC_1	-1.56238	0.0148359	Zm00001d031092_T003	1.69293	0.21427	Zm00001d031092	NF-YA	Nuclear transcription factor Y subunit A-10	GO:0016602(CCAAT-binding factor complex);GO:0006355(regulation of transcription, DNA-templated);GO:0003700(transcription factor activity, sequence-specific DNA binding);GO:0003677(DNA binding)	-	[K]Transcription	Zm00001d031092
miR1430	miR1430	osa-MIR1430-p5_1ss1GC_1	-1.56238	0.0148359	Zm00001d031092_T001	1.01509	0.403586	Zm00001d031092	NF-YA	Nuclear transcription factor Y subunit A-10	GO:0016602(CCAAT-binding factor complex);GO:0006355(regulation of transcription, DNA-templated);GO:0003700(transcription factor activity, sequence-specific DNA binding);GO:0003677(DNA binding)	-	[K]Transcription	Zm00001d031092
miR1430	miR1430	osa-MIR1430-p5_1ss1GC_1	-1.56238	0.0148359	Zm00001d044908_T002	#N/A	#N/A	Zm00001d044908	#N/A	-	-	-	-	-
miR1430	miR1430	osa-MIR1430-p5_1ss1GC_1	-1.56238	0.0148359	Zm00001d044908_T003	#N/A	#N/A	Zm00001d044908	#N/A	-	-	-	-	-
miR1430	miR1430	osa-MIR1430-p5_1ss1GC_1	-1.56238	0.0148359	Zm00001d044906_T001	-0.00159358	0.998902	Zm00001d044906	#N/A	12-oxo-phytodienoic acid reductase2	GO:0010181(FMN binding);GO:0016491(oxidoreductase activity);GO:0055114(oxidation-reduction process);GO:0003824(catalytic activity)	ko00592(alpha-Linolenic acid metabolism)	[C]Energy production and conversion	Zm00001d044906
miR1430	miR1430	osa-MIR1430-p5_1ss1GC_1	-1.56238	0.0148359	Zm00001d044908_T001	-0.290784	0.789456	Zm00001d044908	#N/A	12-oxo-phytodienoic acid reductase1	GO:0010181(FMN binding);GO:0016491(oxidoreductase activity);GO:0055114(oxidation-reduction process);GO:0003824(catalytic activity)	ko00592(alpha-Linolenic acid metabolism)	[C]Energy production and conversion	Zm00001d044908
miR1430	miR1430	osa-MIR1430-p5_1ss1GC_1	-1.56238	0.0148359	Zm00001d012413_T001	-0.585962	0.663344	Zm00001d012413	#N/A	Probable WRKY transcription factor 49	GO:0043565(sequence-specific DNA binding);GO:0006355(regulation of transcription, DNA-templated);GO:0003700(transcription factor activity, sequence-specific DNA binding)	-	[S]Function unknown	Zm00001d012413
miR1430	miR1430	osa-MIR1430-p5_1ss1GC_1	-1.56238	0.0148359	Zm00001d034701_T003	0	1	Zm00001d034701	#N/A	Protein DEFECTIVE IN EXINE FORMATION 1	GO:0016021(integral component of membrane);GO:0016020(membrane)	-	[S]Function unknown	Zm00001d034701
miR1430	miR1430	osa-MIR1430-p5_1ss1GC_1	-1.56238	0.0148359	Zm00001d034701_T004	0	1	Zm00001d034701	#N/A	Protein DEFECTIVE IN EXINE FORMATION 1	GO:0016021(integral component of membrane);GO:0016020(membrane)	-	[S]Function unknown	Zm00001d034701
miR1430	miR1430	osa-MIR1430-p5_1ss1GC_1	-1.56238	0.0148359	Zm00001d034701_T006	0	1	Zm00001d034701	#N/A	Protein DEFECTIVE IN EXINE FORMATION 1	GO:0016021(integral component of membrane);GO:0016020(membrane)	-	[S]Function unknown	Zm00001d034701
miR1430	miR1430	osa-MIR1430-p5_1ss1GC_1	-1.56238	0.0148359	Zm00001d034701_T008	-5.16178	0.0302899	Zm00001d034701	#N/A	Protein DEFECTIVE IN EXINE FORMATION 1	GO:0016021(integral component of membrane);GO:0016020(membrane)	-	[S]Function unknown	Zm00001d034701
miR1430	miR1430	osa-MIR1430-p5_1ss1GC_1	-1.56238	0.0148359	Zm00001d034701_T009	#N/A	#N/A	Zm00001d034701	#N/A	Protein DEFECTIVE IN EXINE FORMATION 1	GO:0016021(integral component of membrane);GO:0016020(membrane)	-	[S]Function unknown	Zm00001d034701
miR1430	miR1430	osa-MIR1430-p5_1ss1GC_1	-1.56238	0.0148359	Zm00001d034701_T015	0.0806256	0.962119	Zm00001d034701	#N/A	Protein DEFECTIVE IN EXINE FORMATION 1	GO:0016021(integral component of membrane);GO:0016020(membrane)	-	[S]Function unknown	Zm00001d034701
miR1430	miR1430	osa-MIR1430-p5_1ss1GC_1	-1.56238	0.0148359	Zm00001d034701_T016	0.486821	0.657376	Zm00001d034701	#N/A	Protein DEFECTIVE IN EXINE FORMATION 1	GO:0016021(integral component of membrane);GO:0016020(membrane)	-	[S]Function unknown	Zm00001d034701
miR1430	miR1430	osa-MIR1430-p5_1ss1GC_1	-1.56238	0.0148359	Zm00001d034701_T017	0	1	Zm00001d034701	#N/A	Protein DEFECTIVE IN EXINE FORMATION 1	GO:0016021(integral component of membrane);GO:0016020(membrane)	-	[S]Function unknown	Zm00001d034701
miR1430	miR1430	osa-MIR1430-p5_1ss1GC_1	-1.56238	0.0148359	Zm00001d034701_T024	-0.830472	0.708962	Zm00001d034701	#N/A	Protein DEFECTIVE IN EXINE FORMATION 1	GO:0016021(integral component of membrane);GO:0016020(membrane)	-	[S]Function unknown	Zm00001d034701
miR1430	miR1430	osa-MIR1430-p5_1ss1GC_1	-1.56238	0.0148359	Zm00001d046691_T001	0	1	Zm00001d046691	#N/A	Cellulose synthase A catalytic subunit 5 [UDP-forming]	GO:0005886(plasma membrane);GO:0016020(membrane);GO:0071555(cell wall organization);GO:0030244(cellulose biosynthetic process);GO:0016760(cellulose synthase (UDP-forming) activity);GO:0016757(transferase activity, transferring glycosyl groups);GO:0016740(transferase activity);GO:0046872(metal ion binding);GO:0016021(integral component of membrane)	-	-	Zm00001d046691
miR1430	miR1430	osa-MIR1430-p5_1ss1GC_1	-1.56238	0.0148359	Zm00001d046691_T002	0	1	Zm00001d046691	#N/A	Cellulose synthase A catalytic subunit 5 [UDP-forming]	GO:0005886(plasma membrane);GO:0016020(membrane);GO:0071555(cell wall organization);GO:0030244(cellulose biosynthetic process);GO:0016760(cellulose synthase (UDP-forming) activity);GO:0016757(transferase activity, transferring glycosyl groups);GO:0016740(transferase activity);GO:0046872(metal ion binding);GO:0016021(integral component of membrane)	-	-	Zm00001d046691
miR1430	miR1430	osa-MIR1430-p5_1ss1GC_1	-1.56238	0.0148359	Zm00001d046691_T003	-1.79279	0.411283	Zm00001d046691	#N/A	Cellulose synthase A catalytic subunit 5 [UDP-forming]	GO:0005886(plasma membrane);GO:0016020(membrane);GO:0071555(cell wall organization);GO:0030244(cellulose biosynthetic process);GO:0016760(cellulose synthase (UDP-forming) activity);GO:0016757(transferase activity, transferring glycosyl groups);GO:0016740(transferase activity);GO:0046872(metal ion binding);GO:0016021(integral component of membrane)	-	-	Zm00001d046691
miR1430	miR1430	osa-MIR1430-p5_1ss1GC_1	-1.56238	0.0148359	Zm00001d046691_T004	1.20991	0.49634	Zm00001d046691	#N/A	Cellulose synthase A catalytic subunit 5 [UDP-forming]	GO:0005886(plasma membrane);GO:0016020(membrane);GO:0071555(cell wall organization);GO:0030244(cellulose biosynthetic process);GO:0016760(cellulose synthase (UDP-forming) activity);GO:0016757(transferase activity, transferring glycosyl groups);GO:0016740(transferase activity);GO:0046872(metal ion binding);GO:0016021(integral component of membrane)	-	-	Zm00001d046691
miR1430	miR1430	osa-MIR1430-p5_1ss1GC_1	-1.56238	0.0148359	Zm00001d046691_T005	#N/A	#N/A	Zm00001d046691	#N/A	Cellulose synthase A catalytic subunit 5 [UDP-forming]	GO:0005886(plasma membrane);GO:0016020(membrane);GO:0071555(cell wall organization);GO:0030244(cellulose biosynthetic process);GO:0016760(cellulose synthase (UDP-forming) activity);GO:0016757(transferase activity, transferring glycosyl groups);GO:0016740(transferase activity);GO:0046872(metal ion binding);GO:0016021(integral component of membrane)	-	-	Zm00001d046691
miR1430	miR1430	osa-MIR1430-p5_1ss1GC_1	-1.56238	0.0148359	Zm00001d046691_T006	#N/A	#N/A	Zm00001d046691	#N/A	-	-	-	-	-
miR1430	miR1430	osa-MIR1430-p5_1ss1GC_1	-1.56238	0.0148359	zma-mir169m	#N/A	#N/A	zma-mir169m	#N/A	-	-	-	-	-
miR1430	miR1430	osa-MIR1430-p5_1ss1GC_1	-1.56238	0.0148359	zma-mir169n	#N/A	#N/A	zma-mir169n	#N/A	-	-	-	-	-
miR1430	miR1430	osa-MIR1430-p5_1ss1GC_2	-1.56238	0.0148359	zma-mir169m	#N/A	#N/A	zma-mir169m	#N/A	-	-	-	-	-
miR1430	miR1430	osa-MIR1430-p5_1ss1GC_2	-1.56238	0.0148359	zma-mir169n	#N/A	#N/A	zma-mir169n	#N/A	-	-	-	-	-
miR1432	miR1432	zma-miR1432-5p_L-1R+1	-3.86793	0.00101761	Zm00001d031543_T015	-3.20752	0.13492	Zm00001d031543	#N/A	Calcium-transporting ATPase 9 plasma membrane-type	GO:0099132(ATP hydrolysis coupled cation transmembrane transport);GO:0070588(calcium ion transmembrane transport);GO:0006816(calcium ion transport);GO:0006811(ion transport);GO:0005516(calmodulin binding);GO:0005388(calcium-transporting ATPase activity);GO:0006810(transport);GO:0005524(ATP binding);GO:0000166(nucleotide binding);GO:0016021(integral component of membrane);GO:0016020(membrane);GO:0…	-	[P]Inorganic ion transport and metabolism	Zm00001d031543
miR1432	miR1432	zma-miR1432-5p_L-1R+1	-3.86793	0.00101761	Zm00001d031543_T010	0	1	Zm00001d031543	#N/A	Calcium-transporting ATPase 9 plasma membrane-type	GO:0099132(ATP hydrolysis coupled cation transmembrane transport);GO:0070588(calcium ion transmembrane transport);GO:0006816(calcium ion transport);GO:0006811(ion transport);GO:0005516(calmodulin binding);GO:0005388(calcium-transporting ATPase activity);GO:0006810(transport);GO:0005524(ATP binding);GO:0000166(nucleotide binding);GO:0016021(integral component of membrane);GO:0016020(membrane);GO:0…	-	[P]Inorganic ion transport and metabolism	Zm00001d031543
miR1432	miR1432	zma-miR1432-5p_L-1R+1	-3.86793	0.00101761	Zm00001d031543_T002	0	1	Zm00001d031543	#N/A	Calcium-transporting ATPase 9 plasma membrane-type	GO:0099132(ATP hydrolysis coupled cation transmembrane transport);GO:0070588(calcium ion transmembrane transport);GO:0006816(calcium ion transport);GO:0006811(ion transport);GO:0005516(calmodulin binding);GO:0005388(calcium-transporting ATPase activity);GO:0006810(transport);GO:0005524(ATP binding);GO:0000166(nucleotide binding);GO:0016021(integral component of membrane);GO:0016020(membrane);GO:0…	-	[P]Inorganic ion transport and metabolism	Zm00001d031543
miR1432	miR1432	zma-miR1432-5p_L-1R+1	-3.86793	0.00101761	Zm00001d031543_T012	-1.47977	0.147371	Zm00001d031543	#N/A	Calcium-transporting ATPase 9 plasma membrane-type	GO:0099132(ATP hydrolysis coupled cation transmembrane transport);GO:0070588(calcium ion transmembrane transport);GO:0006816(calcium ion transport);GO:0006811(ion transport);GO:0005516(calmodulin binding);GO:0005388(calcium-transporting ATPase activity);GO:0006810(transport);GO:0005524(ATP binding);GO:0000166(nucleotide binding);GO:0016021(integral component of membrane);GO:0016020(membrane);GO:0…	-	[P]Inorganic ion transport and metabolism	Zm00001d031543
miR1432	miR1432	zma-miR1432-5p_L-1R+1	-3.86793	0.00101761	Zm00001d031543_T003	0	1	Zm00001d031543	#N/A	Calcium-transporting ATPase 9 plasma membrane-type	GO:0099132(ATP hydrolysis coupled cation transmembrane transport);GO:0070588(calcium ion transmembrane transport);GO:0006816(calcium ion transport);GO:0006811(ion transport);GO:0005516(calmodulin binding);GO:0005388(calcium-transporting ATPase activity);GO:0006810(transport);GO:0005524(ATP binding);GO:0000166(nucleotide binding);GO:0016021(integral component of membrane);GO:0016020(membrane);GO:0…	-	[P]Inorganic ion transport and metabolism	Zm00001d031543
miR1432	miR1432	zma-miR1432-5p_L-1R+1	-3.86793	0.00101761	Zm00001d031543_T005	0	1	Zm00001d031543	#N/A	Calcium-transporting ATPase 9 plasma membrane-type	GO:0099132(ATP hydrolysis coupled cation transmembrane transport);GO:0070588(calcium ion transmembrane transport);GO:0006816(calcium ion transport);GO:0006811(ion transport);GO:0005516(calmodulin binding);GO:0005388(calcium-transporting ATPase activity);GO:0006810(transport);GO:0005524(ATP binding);GO:0000166(nucleotide binding);GO:0016021(integral component of membrane);GO:0016020(membrane);GO:0…	-	[P]Inorganic ion transport and metabolism	Zm00001d031543
miR1432	miR1432	zma-miR1432-5p_L-1R+1	-3.86793	0.00101761	Zm00001d031543_T008	2.45773	0.0997334	Zm00001d031543	#N/A	Calcium-transporting ATPase 9 plasma membrane-type	GO:0099132(ATP hydrolysis coupled cation transmembrane transport);GO:0070588(calcium ion transmembrane transport);GO:0006816(calcium ion transport);GO:0006811(ion transport);GO:0005516(calmodulin binding);GO:0005388(calcium-transporting ATPase activity);GO:0006810(transport);GO:0005524(ATP binding);GO:0000166(nucleotide binding);GO:0016021(integral component of membrane);GO:0016020(membrane);GO:0…	-	[P]Inorganic ion transport and metabolism	Zm00001d031543
miR1432	miR1432	zma-miR1432-5p_L-1R+1	-3.86793	0.00101761	Zm00001d031543_T017	0	1	Zm00001d031543	#N/A	Calcium-transporting ATPase 9 plasma membrane-type	GO:0099132(ATP hydrolysis coupled cation transmembrane transport);GO:0070588(calcium ion transmembrane transport);GO:0006816(calcium ion transport);GO:0006811(ion transport);GO:0005516(calmodulin binding);GO:0005388(calcium-transporting ATPase activity);GO:0006810(transport);GO:0005524(ATP binding);GO:0000166(nucleotide binding);GO:0016021(integral component of membrane);GO:0016020(membrane);GO:0…	-	[P]Inorganic ion transport and metabolism	Zm00001d031543
miR1432	miR1432	zma-miR1432-5p_L-1R+1	-3.86793	0.00101761	Zm00001d031543_T013	0	1	Zm00001d031543	#N/A	Calcium-transporting ATPase 9 plasma membrane-type	GO:0099132(ATP hydrolysis coupled cation transmembrane transport);GO:0070588(calcium ion transmembrane transport);GO:0006816(calcium ion transport);GO:0006811(ion transport);GO:0005516(calmodulin binding);GO:0005388(calcium-transporting ATPase activity);GO:0006810(transport);GO:0005524(ATP binding);GO:0000166(nucleotide binding);GO:0016021(integral component of membrane);GO:0016020(membrane);GO:0…	-	[P]Inorganic ion transport and metabolism	Zm00001d031543
miR1432	miR1432	zma-miR1432-5p_L-1R+1	-3.86793	0.00101761	Zm00001d031543_T001	-3.62727	0.0909825	Zm00001d031543	#N/A	Calcium-transporting ATPase 9 plasma membrane-type	GO:0099132(ATP hydrolysis coupled cation transmembrane transport);GO:0070588(calcium ion transmembrane transport);GO:0006816(calcium ion transport);GO:0006811(ion transport);GO:0005516(calmodulin binding);GO:0005388(calcium-transporting ATPase activity);GO:0006810(transport);GO:0005524(ATP binding);GO:0000166(nucleotide binding);GO:0016021(integral component of membrane);GO:0016020(membrane);GO:0…	-	[P]Inorganic ion transport and metabolism	Zm00001d031543
miR1432	miR1432	zma-miR1432-5p_L-1R+1	-3.86793	0.00101761	Zm00001d015446_T022	0	1	Zm00001d015446	#N/A	Calcium-transporting ATPase 9 plasma membrane-type	GO:0099132(ATP hydrolysis coupled cation transmembrane transport);GO:0070588(calcium ion transmembrane transport);GO:0006816(calcium ion transport);GO:0006811(ion transport);GO:0005516(calmodulin binding);GO:0005388(calcium-transporting ATPase activity);GO:0006810(transport);GO:0005524(ATP binding);GO:0000166(nucleotide binding);GO:0016021(integral component of membrane);GO:0016020(membrane);GO:0…	-	[P]Inorganic ion transport and metabolism	Zm00001d015446
miR1432	miR1432	zma-miR1432-5p_L-1R+1	-3.86793	0.00101761	Zm00001d015446_T030	#N/A	#N/A	Zm00001d015446	#N/A	-	-	-	-	-
miR1432	miR1432	zma-miR1432-5p_L-1R+1	-3.86793	0.00101761	Zm00001d015446_T024	#N/A	#N/A	Zm00001d015446	#N/A	Calcium-transporting ATPase 9 plasma membrane-type	GO:0099132(ATP hydrolysis coupled cation transmembrane transport);GO:0070588(calcium ion transmembrane transport);GO:0006816(calcium ion transport);GO:0006811(ion transport);GO:0005516(calmodulin binding);GO:0005388(calcium-transporting ATPase activity);GO:0006810(transport);GO:0005524(ATP binding);GO:0000166(nucleotide binding);GO:0016021(integral component of membrane);GO:0016020(membrane);GO:0…	-	[P]Inorganic ion transport and metabolism	Zm00001d015446
miR1432	miR1432	zma-miR1432-5p_L-1R+1	-3.86793	0.00101761	Zm00001d015446_T004	-13.4782	1.39026e-13	Zm00001d015446	#N/A	Calcium-transporting ATPase 9 plasma membrane-type	GO:0099132(ATP hydrolysis coupled cation transmembrane transport);GO:0070588(calcium ion transmembrane transport);GO:0006816(calcium ion transport);GO:0006811(ion transport);GO:0005516(calmodulin binding);GO:0005388(calcium-transporting ATPase activity);GO:0006810(transport);GO:0005524(ATP binding);GO:0000166(nucleotide binding);GO:0016021(integral component of membrane);GO:0016020(membrane);GO:0…	-	[P]Inorganic ion transport and metabolism	Zm00001d015446
miR1432	miR1432	zma-miR1432-5p_L-1R+1	-3.86793	0.00101761	Zm00001d015446_T020	#N/A	#N/A	Zm00001d015446	#N/A	-	-	-	-	-
miR1432	miR1432	zma-miR1432-5p_L-1R+1	-3.86793	0.00101761	Zm00001d015446_T009	0	1	Zm00001d015446	#N/A	Calcium-transporting ATPase 9 plasma membrane-type	GO:0099132(ATP hydrolysis coupled cation transmembrane transport);GO:0070588(calcium ion transmembrane transport);GO:0006816(calcium ion transport);GO:0006811(ion transport);GO:0005516(calmodulin binding);GO:0005388(calcium-transporting ATPase activity);GO:0006810(transport);GO:0005524(ATP binding);GO:0000166(nucleotide binding);GO:0016021(integral component of membrane);GO:0016020(membrane);GO:0…	-	[P]Inorganic ion transport and metabolism	Zm00001d015446
miR1432	miR1432	zma-miR1432-5p_L-1R+1	-3.86793	0.00101761	Zm00001d015446_T016	0	1	Zm00001d015446	#N/A	Calcium-transporting ATPase 9 plasma membrane-type	GO:0099132(ATP hydrolysis coupled cation transmembrane transport);GO:0070588(calcium ion transmembrane transport);GO:0006816(calcium ion transport);GO:0006811(ion transport);GO:0005516(calmodulin binding);GO:0005388(calcium-transporting ATPase activity);GO:0006810(transport);GO:0005524(ATP binding);GO:0000166(nucleotide binding);GO:0016021(integral component of membrane);GO:0016020(membrane);GO:0…	-	[P]Inorganic ion transport and metabolism	Zm00001d015446
miR1432	miR1432	zma-miR1432-5p_L-1R+1	-3.86793	0.00101761	Zm00001d015446_T026	0	1	Zm00001d015446	#N/A	Calcium-transporting ATPase 9 plasma membrane-type	GO:0099132(ATP hydrolysis coupled cation transmembrane transport);GO:0070588(calcium ion transmembrane transport);GO:0006816(calcium ion transport);GO:0006811(ion transport);GO:0005516(calmodulin binding);GO:0005388(calcium-transporting ATPase activity);GO:0006810(transport);GO:0005524(ATP binding);GO:0000166(nucleotide binding);GO:0016021(integral component of membrane);GO:0016020(membrane);GO:0…	-	[P]Inorganic ion transport and metabolism	Zm00001d015446
miR1432	miR1432	zma-miR1432-5p_L-1R+1	-3.86793	0.00101761	Zm00001d015446_T005	#N/A	#N/A	Zm00001d015446	#N/A	-	-	-	-	-
miR1432	miR1432	zma-miR1432-5p_L-1R+1	-3.86793	0.00101761	Zm00001d013004_T001	0	1	Zm00001d013004	#N/A	Calcium-binding allergen Ole e 8	GO:0005509(calcium ion binding)	-	[D]Cell cycle control, cell division, chromosome partitioning ;[T]Signal transduction mechanisms ;[Z]Cytoskeleton	Zm00001d013004
miR1432	miR1432	zma-miR1432-5p_L-1R+1	-3.86793	0.00101761	Zm00001d015446_T006	0	1	Zm00001d015446	#N/A	Calcium-transporting ATPase 9 plasma membrane-type	GO:0099132(ATP hydrolysis coupled cation transmembrane transport);GO:0070588(calcium ion transmembrane transport);GO:0006816(calcium ion transport);GO:0006811(ion transport);GO:0005516(calmodulin binding);GO:0005388(calcium-transporting ATPase activity);GO:0006810(transport);GO:0005524(ATP binding);GO:0000166(nucleotide binding);GO:0016021(integral component of membrane);GO:0016020(membrane);GO:0…	-	[P]Inorganic ion transport and metabolism	Zm00001d015446
miR1432	miR1432	zma-miR1432-5p_L-1R+1	-3.86793	0.00101761	Zm00001d015446_T008	0	1	Zm00001d015446	#N/A	Calcium-transporting ATPase 9 plasma membrane-type	GO:0099132(ATP hydrolysis coupled cation transmembrane transport);GO:0070588(calcium ion transmembrane transport);GO:0006816(calcium ion transport);GO:0006811(ion transport);GO:0005516(calmodulin binding);GO:0005388(calcium-transporting ATPase activity);GO:0006810(transport);GO:0005524(ATP binding);GO:0000166(nucleotide binding);GO:0016021(integral component of membrane);GO:0016020(membrane);GO:0…	-	[P]Inorganic ion transport and metabolism	Zm00001d015446
miR1432	miR1432	zma-miR1432-5p_L-1R+1	-3.86793	0.00101761	Zm00001d015446_T010	2.77591	0.122136	Zm00001d015446	#N/A	Calcium-transporting ATPase 9 plasma membrane-type	GO:0099132(ATP hydrolysis coupled cation transmembrane transport);GO:0070588(calcium ion transmembrane transport);GO:0006816(calcium ion transport);GO:0006811(ion transport);GO:0005516(calmodulin binding);GO:0005388(calcium-transporting ATPase activity);GO:0006810(transport);GO:0005524(ATP binding);GO:0000166(nucleotide binding);GO:0016021(integral component of membrane);GO:0016020(membrane);GO:0…	-	[P]Inorganic ion transport and metabolism	Zm00001d015446
miR1432	miR1432	zma-miR1432-5p_L-1R+1	-3.86793	0.00101761	Zm00001d015446_T013	0	1	Zm00001d015446	#N/A	Calcium-transporting ATPase 9 plasma membrane-type	GO:0099132(ATP hydrolysis coupled cation transmembrane transport);GO:0070588(calcium ion transmembrane transport);GO:0006816(calcium ion transport);GO:0006811(ion transport);GO:0005516(calmodulin binding);GO:0005388(calcium-transporting ATPase activity);GO:0006810(transport);GO:0005524(ATP binding);GO:0000166(nucleotide binding);GO:0016021(integral component of membrane);GO:0016020(membrane);GO:0…	-	[P]Inorganic ion transport and metabolism	Zm00001d015446
miR1432	miR1432	zma-miR1432-5p_L-1R+1	-3.86793	0.00101761	Zm00001d015446_T031	#N/A	#N/A	Zm00001d015446	#N/A	Calcium-transporting ATPase 9 plasma membrane-type	GO:0099132(ATP hydrolysis coupled cation transmembrane transport);GO:0070588(calcium ion transmembrane transport);GO:0006816(calcium ion transport);GO:0006811(ion transport);GO:0005516(calmodulin binding);GO:0005388(calcium-transporting ATPase activity);GO:0006810(transport);GO:0005524(ATP binding);GO:0000166(nucleotide binding);GO:0016021(integral component of membrane);GO:0016020(membrane);GO:0…	-	[P]Inorganic ion transport and metabolism	Zm00001d015446
miR1432	miR1432	zma-miR1432-5p_L-1R+1	-3.86793	0.00101761	Zm00001d015446_T033	#N/A	#N/A	Zm00001d015446	#N/A	Calcium-transporting ATPase 9 plasma membrane-type	GO:0099132(ATP hydrolysis coupled cation transmembrane transport);GO:0070588(calcium ion transmembrane transport);GO:0006816(calcium ion transport);GO:0006811(ion transport);GO:0005516(calmodulin binding);GO:0005388(calcium-transporting ATPase activity);GO:0006810(transport);GO:0005524(ATP binding);GO:0000166(nucleotide binding);GO:0016021(integral component of membrane);GO:0016020(membrane);GO:0…	-	[P]Inorganic ion transport and metabolism	Zm00001d015446
miR1432	miR1432	zma-miR1432-5p_L-1R+1	-3.86793	0.00101761	Zm00001d024707_T001	0	1	Zm00001d024707	#N/A	Cationic amino acid transporter 5	GO:0016021(integral component of membrane);GO:0016020(membrane)	-	[E]Amino acid transport and metabolism ;[S]Function unknown	Zm00001d024707
miR1432	miR1432	zma-miR1432-5p_L-1R+1	-3.86793	0.00101761	Zm00001d025725_T001	#N/A	#N/A	Zm00001d025725	#N/A	-	-	-	-	Zm00001d025725
miR1432	miR1432	zma-miR1432-5p_L-1R+1	-3.86793	0.00101761	Zm00001d031543_T004	#N/A	#N/A	Zm00001d031543	#N/A	Calcium-transporting ATPase 9 plasma membrane-type	GO:0099132(ATP hydrolysis coupled cation transmembrane transport);GO:0070588(calcium ion transmembrane transport);GO:0006816(calcium ion transport);GO:0006811(ion transport);GO:0005516(calmodulin binding);GO:0005388(calcium-transporting ATPase activity);GO:0006810(transport);GO:0005524(ATP binding);GO:0000166(nucleotide binding);GO:0016021(integral component of membrane);GO:0016020(membrane);GO:0…	-	[P]Inorganic ion transport and metabolism	Zm00001d031543
miR1432	miR1432	zma-miR1432-5p_L-1R+1	-3.86793	0.00101761	Zm00001d033029_T001	#N/A	#N/A	Zm00001d033029	#N/A	-	-	-	-	-
miR1432	miR1432	zma-miR1432-5p_L-1R+1	-3.86793	0.00101761	Zm00001d037279_T001	#N/A	#N/A	Zm00001d037279	#N/A	Dynamin-2A	GO:0005525(GTP binding);GO:0003924(GTPase activity);GO:0000166(nucleotide binding)	-	[S]Function unknown	Zm00001d037279
miR1432	miR1432	zma-miR1432-5p_L-1R+1	-3.86793	0.00101761	Zm00001d037279_T002	0	1	Zm00001d037279	#N/A	Dynamin-2A	GO:0005525(GTP binding);GO:0003924(GTPase activity);GO:0000166(nucleotide binding)	-	[S]Function unknown	Zm00001d037279
miR1432	miR1432	zma-miR1432-5p_L-1R+1	-3.86793	0.00101761	Zm00001d037279_T005	-0.387121	0.55154	Zm00001d037279	#N/A	Dynamin-2A	GO:0005525(GTP binding);GO:0003924(GTPase activity);GO:0000166(nucleotide binding)	-	[S]Function unknown	Zm00001d037279
miR1432	miR1432	zma-miR1432-5p_L-1R+1	-3.86793	0.00101761	Zm00001d037279_T007	#N/A	#N/A	Zm00001d037279	#N/A	Dynamin-2A	GO:0005525(GTP binding);GO:0003924(GTPase activity);GO:0000166(nucleotide binding)	-	[S]Function unknown	Zm00001d037279
miR1432	miR1432	zma-miR1432-5p_L-1R+1	-3.86793	0.00101761	Zm00001d037279_T009	0	1	Zm00001d037279	#N/A	Dynamin-2A	GO:0005525(GTP binding);GO:0003924(GTPase activity);GO:0000166(nucleotide binding)	-	[S]Function unknown	Zm00001d037279
miR1432	miR1432	zma-miR1432-5p_L-1R+1	-3.86793	0.00101761	Zm00001d037279_T011	-0.889949	0.200301	Zm00001d037279	#N/A	Dynamin-2A	GO:0005525(GTP binding);GO:0003924(GTPase activity);GO:0000166(nucleotide binding)	-	[S]Function unknown	Zm00001d037279
miR1432	miR1432	zma-miR1432-5p_L-1R+1	-3.86793	0.00101761	Zm00001d037279_T013	1.70375	0.24815	Zm00001d037279	#N/A	Dynamin-2A	GO:0005525(GTP binding);GO:0003924(GTPase activity);GO:0000166(nucleotide binding)	-	[S]Function unknown	Zm00001d037279
miR1432	miR1432	zma-miR1432-5p_L-1R+1	-3.86793	0.00101761	Zm00001d037279_T014	#N/A	#N/A	Zm00001d037279	#N/A	Dynamin-2A	GO:0005525(GTP binding);GO:0003924(GTPase activity);GO:0000166(nucleotide binding)	-	[S]Function unknown	Zm00001d037279
miR1432	miR1432	zma-miR1432-5p_L-1R+1	-3.86793	0.00101761	Zm00001d044757_T003	#N/A	#N/A	Zm00001d044757	#N/A	Dynamin-2A	GO:0005525(GTP binding);GO:0003924(GTPase activity);GO:0000166(nucleotide binding);GO:0016021(integral component of membrane);GO:0016020(membrane)	-	[S]Function unknown	Zm00001d044757
miR1432	miR1432	zma-miR1432-5p_L-1R+1	-3.86793	0.00101761	Zm00001d044757_T004	#N/A	#N/A	Zm00001d044757	#N/A	Dynamin-2A	GO:0005525(GTP binding);GO:0003924(GTPase activity);GO:0000166(nucleotide binding);GO:0016021(integral component of membrane);GO:0016020(membrane)	-	[S]Function unknown	Zm00001d044757
miR1432	miR1432	zma-miR1432-5p_L-1R+1	-3.86793	0.00101761	Zm00001d044757_T005	0	1	Zm00001d044757	#N/A	Dynamin-2A	GO:0005525(GTP binding);GO:0003924(GTPase activity);GO:0000166(nucleotide binding);GO:0016021(integral component of membrane);GO:0016020(membrane)	-	[S]Function unknown	Zm00001d044757
miR1432	miR1432	zma-miR1432-5p_L-1R+1	-3.86793	0.00101761	Zm00001d044757_T006	#N/A	#N/A	Zm00001d044757	#N/A	-	-	-	-	-
miR1432	miR1432	zma-miR1432-5p_L-1R+1	-3.86793	0.00101761	Zm00001d044757_T007	#N/A	#N/A	Zm00001d044757	#N/A	-	-	-	-	-
miR1432	miR1432	zma-miR1432-5p_L-1R+1	-3.86793	0.00101761	Zm00001d044757_T008	#N/A	#N/A	Zm00001d044757	#N/A	-	-	-	-	-
miR1432	miR1432	zma-miR1432-5p_L-1R+1	-3.86793	0.00101761	Zm00001d044757_T010	-0.490388	0.448309	Zm00001d044757	#N/A	Dynamin-2A	GO:0005525(GTP binding);GO:0003924(GTPase activity);GO:0000166(nucleotide binding);GO:0016021(integral component of membrane);GO:0016020(membrane)	-	[S]Function unknown	Zm00001d044757
miR1432	miR1432	zma-miR1432-5p_L-1R+1	-3.86793	0.00101761	Zm00001d044757_T012	0	1	Zm00001d044757	#N/A	Dynamin-2A	GO:0005525(GTP binding);GO:0003924(GTPase activity);GO:0000166(nucleotide binding);GO:0016021(integral component of membrane);GO:0016020(membrane)	-	[S]Function unknown	Zm00001d044757
miR1432	miR1432	zma-miR1432-5p_L-1R+1	-3.86793	0.00101761	Zm00001d044757_T015	0	1	Zm00001d044757	#N/A	Dynamin-2A	GO:0005525(GTP binding);GO:0003924(GTPase activity);GO:0000166(nucleotide binding);GO:0016021(integral component of membrane);GO:0016020(membrane)	-	[S]Function unknown	Zm00001d044757
miR1432	miR1432	zma-miR1432-5p_L-1R+1	-3.86793	0.00101761	Zm00001d044757_T016	#N/A	#N/A	Zm00001d044757	#N/A	Dynamin-2A	GO:0005525(GTP binding);GO:0003924(GTPase activity);GO:0000166(nucleotide binding);GO:0016021(integral component of membrane);GO:0016020(membrane)	-	[S]Function unknown	Zm00001d044757
miR1432	miR1432	zma-miR1432-5p_L-1R+1	-3.86793	0.00101761	Zm00001d044757_T017	#N/A	#N/A	Zm00001d044757	#N/A	-	-	-	-	-
miR1432	miR1432	zma-miR1432-5p_L-1R+1	-3.86793	0.00101761	Zm00001d044757_T018	#N/A	#N/A	Zm00001d044757	#N/A	-	-	-	-	-
miR1432	miR1432	zma-miR1432-5p_L-1R+1	-3.86793	0.00101761	Zm00001d044757_T019	0	1	Zm00001d044757	#N/A	Dynamin-2A	GO:0005525(GTP binding);GO:0003924(GTPase activity);GO:0000166(nucleotide binding);GO:0016021(integral component of membrane);GO:0016020(membrane)	-	[S]Function unknown	Zm00001d044757
miR1432	miR1432	zma-miR1432-5p_L-1R+1	-3.86793	0.00101761	Zm00001d044757_T020	0	1	Zm00001d044757	#N/A	Dynamin-2A	GO:0005525(GTP binding);GO:0003924(GTPase activity);GO:0000166(nucleotide binding);GO:0016021(integral component of membrane);GO:0016020(membrane)	-	[S]Function unknown	Zm00001d044757
miR1432	miR1432	zma-miR1432-5p_L-1R+1	-3.86793	0.00101761	Zm00001d052295_T001	0.151962	0.895616	Zm00001d052295	#N/A	Probable inactive poly [ADP-ribose] polymerase SRO1	GO:0003950(NAD+ ADP-ribosyltransferase activity);GO:0016757(transferase activity, transferring glycosyl groups);GO:0016740(transferase activity)	-	[S]Function unknown	Zm00001d052295
miR1432	miR1432	zma-miR1432-5p_L-1R+1	-3.86793	0.00101761	Zm00001d052295_T002	#N/A	#N/A	Zm00001d052295	#N/A	-	-	-	-	-
miR1432	miR1432	zma-miR1432-5p_L-1R+1	-3.86793	0.00101761	Zm00001d052295_T003	-0.00722858	0.996584	Zm00001d052295	#N/A	Probable inactive poly [ADP-ribose] polymerase SRO1	GO:0003950(NAD+ ADP-ribosyltransferase activity);GO:0016757(transferase activity, transferring glycosyl groups);GO:0016740(transferase activity)	-	[S]Function unknown	Zm00001d052295
miR1432	miR1432	zma-miR1432-5p_L-1R+1	-3.86793	0.00101761	Zm00001d052295_T004	#N/A	#N/A	Zm00001d052295	#N/A	Probable inactive poly [ADP-ribose] polymerase SRO1	GO:0003950(NAD+ ADP-ribosyltransferase activity);GO:0016757(transferase activity, transferring glycosyl groups);GO:0016740(transferase activity)	-	[S]Function unknown	Zm00001d052295
miR1432	miR1432	zma-miR1432-5p_L-1R+1	-3.86793	0.00101761	Zm00001d052295_T005	0	1	Zm00001d052295	#N/A	Probable inactive poly [ADP-ribose] polymerase SRO1	GO:0003950(NAD+ ADP-ribosyltransferase activity);GO:0016757(transferase activity, transferring glycosyl groups);GO:0016740(transferase activity)	-	[S]Function unknown	Zm00001d052295
miR1432	miR1432	zma-miR1432-5p_L-1R+1	-3.86793	0.00101761	Zm00001d052295_T006	#N/A	#N/A	Zm00001d052295	#N/A	Probable inactive poly [ADP-ribose] polymerase SRO1	GO:0003950(NAD+ ADP-ribosyltransferase activity);GO:0016757(transferase activity, transferring glycosyl groups);GO:0016740(transferase activity)	-	[S]Function unknown	Zm00001d052295
miR1432	miR1432	zma-miR1432-5p_L-1R+1	-3.86793	0.00101761	Zm00001d052295_T011	0.545832	0.756337	Zm00001d052295	#N/A	Probable inactive poly [ADP-ribose] polymerase SRO1	GO:0003950(NAD+ ADP-ribosyltransferase activity);GO:0016757(transferase activity, transferring glycosyl groups);GO:0016740(transferase activity)	-	[S]Function unknown	Zm00001d052295
miR1432	miR1432	zma-miR1432-5p_L-1R+1	-3.86793	0.00101761	Zm00001d052295_T013	0	1	Zm00001d052295	#N/A	Probable inactive poly [ADP-ribose] polymerase SRO1	GO:0003950(NAD+ ADP-ribosyltransferase activity);GO:0016757(transferase activity, transferring glycosyl groups);GO:0016740(transferase activity)	-	[S]Function unknown	Zm00001d052295
miR1432	miR1432	zma-miR1432-5p_L-1R+1	-3.86793	0.00101761	Zm00001d052295_T014	#N/A	#N/A	Zm00001d052295	#N/A	Probable inactive poly [ADP-ribose] polymerase SRO1	GO:0003950(NAD+ ADP-ribosyltransferase activity);GO:0016757(transferase activity, transferring glycosyl groups);GO:0016740(transferase activity)	-	[S]Function unknown	Zm00001d052295
miR1432	miR1432	zma-miR1432-5p_L-1R+1	-3.86793	0.00101761	Zm00001d052295_T015	#N/A	#N/A	Zm00001d052295	#N/A	Probable inactive poly [ADP-ribose] polymerase SRO1	GO:0003950(NAD+ ADP-ribosyltransferase activity);GO:0016757(transferase activity, transferring glycosyl groups);GO:0016740(transferase activity)	-	[S]Function unknown	Zm00001d052295
miR1432	miR1432	zma-miR1432-5p_L-1R+1	-3.86793	0.00101761	Zm00001d052295_T016	0	1	Zm00001d052295	#N/A	Probable inactive poly [ADP-ribose] polymerase SRO1	GO:0003950(NAD+ ADP-ribosyltransferase activity);GO:0016757(transferase activity, transferring glycosyl groups);GO:0016740(transferase activity)	-	[S]Function unknown	Zm00001d052295
miR1432	miR1432	zma-miR1432-5p_L-1R+1	-3.86793	0.00101761	Zm00001d052295_T018	#N/A	#N/A	Zm00001d052295	#N/A	Probable inactive poly [ADP-ribose] polymerase SRO1	GO:0003950(NAD+ ADP-ribosyltransferase activity);GO:0016757(transferase activity, transferring glycosyl groups);GO:0016740(transferase activity)	-	[S]Function unknown	Zm00001d052295
miR1432	miR1432	zma-miR1432-5p_L-1R+1	-3.86793	0.00101761	Zm00001d052295_T019	-0.681258	0.707387	Zm00001d052295	#N/A	Probable inactive poly [ADP-ribose] polymerase SRO1	GO:0003950(NAD+ ADP-ribosyltransferase activity);GO:0016757(transferase activity, transferring glycosyl groups);GO:0016740(transferase activity)	-	[S]Function unknown	Zm00001d052295
miR1432	miR1432	zma-miR1432-5p_L-1R+1	-3.86793	0.00101761	Zm00001d052295_T021	0.423546	0.805596	Zm00001d052295	#N/A	Probable inactive poly [ADP-ribose] polymerase SRO1	GO:0003950(NAD+ ADP-ribosyltransferase activity);GO:0016757(transferase activity, transferring glycosyl groups);GO:0016740(transferase activity)	-	[S]Function unknown	Zm00001d052295
miR1432	miR1432	zma-miR1432-5p_L-1R+1	-3.86793	0.00101761	Zm00001d052295_T022	0.227648	0.89798	Zm00001d052295	#N/A	Probable inactive poly [ADP-ribose] polymerase SRO1	GO:0003950(NAD+ ADP-ribosyltransferase activity);GO:0016757(transferase activity, transferring glycosyl groups);GO:0016740(transferase activity)	-	[S]Function unknown	Zm00001d052295
miR1432	miR1432	zma-miR1432-5p_L-1R+1	-3.86793	0.00101761	Zm00001d052295_T023	-1.69177	0.442508	Zm00001d052295	#N/A	Probable inactive poly [ADP-ribose] polymerase SRO1	GO:0003950(NAD+ ADP-ribosyltransferase activity);GO:0016757(transferase activity, transferring glycosyl groups);GO:0016740(transferase activity)	-	[S]Function unknown	Zm00001d052295
miR1432	miR1432	zma-miR1432-5p_L-1R+1	-3.86793	0.00101761	Zm00001d052295_T026	0	1	Zm00001d052295	#N/A	Probable inactive poly [ADP-ribose] polymerase SRO1	GO:0003950(NAD+ ADP-ribosyltransferase activity);GO:0016757(transferase activity, transferring glycosyl groups);GO:0016740(transferase activity)	-	[S]Function unknown	Zm00001d052295
miR1432	miR1432	zma-miR1432-5p_L-1R+1	-3.86793	0.00101761	Zm00001d052586_T002	0	1	Zm00001d052586	#N/A	Cationic amino acid transporter 6 chloroplastic	GO:0003333(amino acid transmembrane transport);GO:0015171(amino acid transmembrane transporter activity);GO:0016020(membrane);GO:0016021(integral component of membrane)	-	[E]Amino acid transport and metabolism	Zm00001d052586
miR1432	miR1432	zma-miR1432-5p_L-1R+1	-3.86793	0.00101761	Zm00001d052586_T003	#N/A	#N/A	Zm00001d052586	#N/A	-	-	-	-	-
miR1432	miR1432	zma-miR1432-5p_L-1R+1	-3.86793	0.00101761	zma-mir1432	#N/A	#N/A	zma-mir1432	#N/A	-	-	-	-	-
miR156	miR156a	zma-miR156a-5p	-1.86028	0.00599466	Zm00001d002324_T001	2.69883	0.0747121	Zm00001d002324	#N/A	-	-	-	-	Zm00001d002324
miR156	miR156a	zma-miR156a-5p	-1.86028	0.00599466	Zm00001d002636_T001	1.72151	0.244921	Zm00001d002636	#N/A	DNA binding protein	-	-	[S]Function unknown	Zm00001d002636
miR156	miR156a	zma-miR156a-5p	-1.86028	0.00599466	Zm00001d005584_T002	0.113103	0.917525	Zm00001d005584	HB-other	Protein SAWADEE HOMEODOMAIN HOMOLOG 2	GO:0003682(chromatin binding);GO:0005634(nucleus);GO:0003677(DNA binding)	-	[K]Transcription	Zm00001d005584
miR156	miR156a	zma-miR156a-5p	-1.86028	0.00599466	Zm00001d005584_T003	0	1	Zm00001d005584	HB-other	Protein SAWADEE HOMEODOMAIN HOMOLOG 2	GO:0003682(chromatin binding);GO:0005634(nucleus);GO:0003677(DNA binding)	-	[K]Transcription	Zm00001d005584
miR156	miR156a	zma-miR156a-5p	-1.86028	0.00599466	Zm00001d005584_T004	0	1	Zm00001d005584	HB-other	Protein SAWADEE HOMEODOMAIN HOMOLOG 2	GO:0003682(chromatin binding);GO:0005634(nucleus);GO:0003677(DNA binding)	-	[K]Transcription	Zm00001d005584
miR156	miR156a	zma-miR156a-5p	-1.86028	0.00599466	Zm00001d005584_T005	0.869262	0.626033	Zm00001d005584	HB-other	Protein SAWADEE HOMEODOMAIN HOMOLOG 2	GO:0003682(chromatin binding);GO:0005634(nucleus);GO:0003677(DNA binding)	-	[K]Transcription	Zm00001d005584
miR156	miR156a	zma-miR156a-5p	-1.86028	0.00599466	Zm00001d005584_T007	-0.564687	0.657455	Zm00001d005584	HB-other	Protein SAWADEE HOMEODOMAIN HOMOLOG 2	GO:0003682(chromatin binding);GO:0005634(nucleus);GO:0003677(DNA binding)	-	[K]Transcription	Zm00001d005584
miR156	miR156a	zma-miR156a-5p	-1.86028	0.00599466	Zm00001d005584_T008	-1.55609	0.281725	Zm00001d005584	HB-other	Protein SAWADEE HOMEODOMAIN HOMOLOG 2	GO:0003682(chromatin binding);GO:0005634(nucleus);GO:0003677(DNA binding)	-	[K]Transcription	Zm00001d005584
miR156	miR156a	zma-miR156a-5p	-1.86028	0.00599466	Zm00001d006091_T001	0	1	Zm00001d006091	SBP	Squamosa promoter-binding-like protein 6	GO:0046872(metal ion binding);GO:0005634(nucleus);GO:0003677(DNA binding)	-	[S]Function unknown	Zm00001d006091
miR156	miR156a	zma-miR156a-5p	-1.86028	0.00599466	Zm00001d008859_T001	0.677934	0.497007	Zm00001d008859	#N/A	Alkaline phytoceramidase (aPHC)	GO:0016021(integral component of membrane);GO:0016020(membrane)	-	[S]Function unknown	Zm00001d008859
miR156	miR156a	zma-miR156a-5p	-1.86028	0.00599466	Zm00001d012015_T001	1.97495	0.047157	Zm00001d012015	SBP	Squamosa promoter-binding protein-like (SBP domain) transcription factor family protein	GO:0046872(metal ion binding);GO:0005634(nucleus);GO:0003677(DNA binding)	-	[S]Function unknown	Zm00001d012015
miR156	miR156a	zma-miR156a-5p	-1.86028	0.00599466	Zm00001d012717_T002	7.68437	0.000299222	Zm00001d012717	#N/A	Potassium channel KAT1	GO:0018108(peptidyl-tyrosine phosphorylation);GO:0004713(protein tyrosine kinase activity);GO:0006468(protein phosphorylation);GO:0004672(protein kinase activity);GO:0005524(ATP binding);GO:0005249(voltage-gated potassium channel activity);GO:0006811(ion transport);GO:0005216(ion channel activity);GO:0006813(potassium ion transport);GO:0006810(transport);GO:0055085(transmembrane transport);GO:001…	-	[U]Intracellular trafficking, secretion, and vesicular transport	Zm00001d012717
miR156	miR156a	zma-miR156a-5p	-1.86028	0.00599466	Zm00001d012717_T004	8.82058	0.0056242	Zm00001d012717	#N/A	Potassium channel KAT1	GO:0018108(peptidyl-tyrosine phosphorylation);GO:0004713(protein tyrosine kinase activity);GO:0006468(protein phosphorylation);GO:0004672(protein kinase activity);GO:0005524(ATP binding);GO:0005249(voltage-gated potassium channel activity);GO:0006811(ion transport);GO:0005216(ion channel activity);GO:0006813(potassium ion transport);GO:0006810(transport);GO:0055085(transmembrane transport);GO:001…	-	[U]Intracellular trafficking, secretion, and vesicular transport	Zm00001d012717
miR156	miR156a	zma-miR156a-5p	-1.86028	0.00599466	Zm00001d012856_T001	0.484932	0.529377	Zm00001d012856	#N/A	DNA binding protein	-	-	[S]Function unknown	Zm00001d012856
miR156	miR156a	zma-miR156a-5p	-1.86028	0.00599466	Zm00001d014138_T001	0	1	Zm00001d014138	#N/A	Splicing factor CC1-like	GO:0003723(RNA binding);GO:0006397(mRNA processing);GO:0003676(nucleic acid binding);GO:0005634(nucleus);GO:0016021(integral component of membrane);GO:0016020(membrane)	-	[S]Function unknown	Zm00001d014138
miR156	miR156a	zma-miR156a-5p	-1.86028	0.00599466	Zm00001d014138_T002	1.06863	0.143323	Zm00001d014138	#N/A	Splicing factor CC1-like	GO:0003723(RNA binding);GO:0006397(mRNA processing);GO:0003676(nucleic acid binding);GO:0005634(nucleus);GO:0016021(integral component of membrane);GO:0016020(membrane)	-	[S]Function unknown	Zm00001d014138
miR156	miR156a	zma-miR156a-5p	-1.86028	0.00599466	Zm00001d014138_T003	0	1	Zm00001d014138	#N/A	Splicing factor CC1-like	GO:0003723(RNA binding);GO:0006397(mRNA processing);GO:0003676(nucleic acid binding);GO:0005634(nucleus);GO:0016021(integral component of membrane);GO:0016020(membrane)	-	[S]Function unknown	Zm00001d014138
miR156	miR156a	zma-miR156a-5p	-1.86028	0.00599466	Zm00001d014138_T004	2.20061	0.312947	Zm00001d014138	#N/A	Splicing factor CC1-like	GO:0003723(RNA binding);GO:0006397(mRNA processing);GO:0003676(nucleic acid binding);GO:0005634(nucleus);GO:0016021(integral component of membrane);GO:0016020(membrane)	-	[S]Function unknown	Zm00001d014138
miR156	miR156a	zma-miR156a-5p	-1.86028	0.00599466	Zm00001d014138_T005	-0.767737	0.3549	Zm00001d014138	#N/A	Splicing factor CC1-like	GO:0003723(RNA binding);GO:0006397(mRNA processing);GO:0003676(nucleic acid binding);GO:0005634(nucleus);GO:0016021(integral component of membrane);GO:0016020(membrane)	-	[S]Function unknown	Zm00001d014138
miR156	miR156a	zma-miR156a-5p	-1.86028	0.00599466	Zm00001d014138_T006	0.857495	0.699977	Zm00001d014138	#N/A	Splicing factor CC1-like	GO:0003723(RNA binding);GO:0006397(mRNA processing);GO:0003676(nucleic acid binding);GO:0005634(nucleus);GO:0016021(integral component of membrane);GO:0016020(membrane)	-	[S]Function unknown	Zm00001d014138
miR156	miR156a	zma-miR156a-5p	-1.86028	0.00599466	Zm00001d014138_T007	0.132692	0.926673	Zm00001d014138	#N/A	Splicing factor CC1-like	GO:0003723(RNA binding);GO:0006397(mRNA processing);GO:0003676(nucleic acid binding);GO:0005634(nucleus);GO:0016021(integral component of membrane);GO:0016020(membrane)	-	[S]Function unknown	Zm00001d014138
miR156	miR156a	zma-miR156a-5p	-1.86028	0.00599466	Zm00001d014138_T008	0.622124	0.581911	Zm00001d014138	#N/A	Splicing factor CC1-like	GO:0003723(RNA binding);GO:0006397(mRNA processing);GO:0003676(nucleic acid binding);GO:0005634(nucleus);GO:0016021(integral component of membrane);GO:0016020(membrane)	-	[S]Function unknown	Zm00001d014138
miR156	miR156a	zma-miR156a-5p	-1.86028	0.00599466	Zm00001d014138_T009	0.501111	0.645878	Zm00001d014138	#N/A	Splicing factor CC1-like	GO:0003723(RNA binding);GO:0006397(mRNA processing);GO:0003676(nucleic acid binding);GO:0005634(nucleus);GO:0016021(integral component of membrane);GO:0016020(membrane)	-	[S]Function unknown	Zm00001d014138
miR156	miR156a	zma-miR156a-5p	-1.86028	0.00599466	Zm00001d014138_T010	0	1	Zm00001d014138	#N/A	Splicing factor CC1-like	GO:0003723(RNA binding);GO:0006397(mRNA processing);GO:0003676(nucleic acid binding);GO:0005634(nucleus);GO:0016021(integral component of membrane);GO:0016020(membrane)	-	[S]Function unknown	Zm00001d014138
miR156	miR156a	zma-miR156a-5p	-1.86028	0.00599466	Zm00001d014138_T011	0	1	Zm00001d014138	#N/A	Splicing factor CC1-like	GO:0003723(RNA binding);GO:0006397(mRNA processing);GO:0003676(nucleic acid binding);GO:0005634(nucleus);GO:0016021(integral component of membrane);GO:0016020(membrane)	-	[S]Function unknown	Zm00001d014138
miR156	miR156a	zma-miR156a-5p	-1.86028	0.00599466	Zm00001d014138_T012	0	1	Zm00001d014138	#N/A	Splicing factor CC1-like	GO:0003723(RNA binding);GO:0006397(mRNA processing);GO:0003676(nucleic acid binding);GO:0005634(nucleus);GO:0016021(integral component of membrane);GO:0016020(membrane)	-	[S]Function unknown	Zm00001d014138
miR156	miR156a	zma-miR156a-5p	-1.86028	0.00599466	Zm00001d014138_T013	-0.762322	0.422649	Zm00001d014138	#N/A	Splicing factor CC1-like	GO:0003723(RNA binding);GO:0006397(mRNA processing);GO:0003676(nucleic acid binding);GO:0005634(nucleus);GO:0016021(integral component of membrane);GO:0016020(membrane)	-	[S]Function unknown	Zm00001d014138
miR156	miR156a	zma-miR156a-5p	-1.86028	0.00599466	Zm00001d014138_T014	0	1	Zm00001d014138	#N/A	Splicing factor CC1-like	GO:0003723(RNA binding);GO:0006397(mRNA processing);GO:0003676(nucleic acid binding);GO:0005634(nucleus);GO:0016021(integral component of membrane);GO:0016020(membrane)	-	[S]Function unknown	Zm00001d014138
miR156	miR156a	zma-miR156a-5p	-1.86028	0.00599466	Zm00001d014138_T015	-1.00313	0.498518	Zm00001d014138	#N/A	Splicing factor CC1-like	GO:0003723(RNA binding);GO:0006397(mRNA processing);GO:0003676(nucleic acid binding);GO:0005634(nucleus);GO:0016021(integral component of membrane);GO:0016020(membrane)	-	[S]Function unknown	Zm00001d014138
miR156	miR156a	zma-miR156a-5p	-1.86028	0.00599466	Zm00001d014138_T016	0	1	Zm00001d014138	#N/A	Splicing factor CC1-like	GO:0003723(RNA binding);GO:0006397(mRNA processing);GO:0003676(nucleic acid binding);GO:0005634(nucleus);GO:0016021(integral component of membrane);GO:0016020(membrane)	-	[S]Function unknown	Zm00001d014138
miR156	miR156a	zma-miR156a-5p	-1.86028	0.00599466	Zm00001d014138_T017	0	1	Zm00001d014138	#N/A	Splicing factor CC1-like	GO:0003723(RNA binding);GO:0006397(mRNA processing);GO:0003676(nucleic acid binding);GO:0005634(nucleus);GO:0016021(integral component of membrane);GO:0016020(membrane)	-	[S]Function unknown	Zm00001d014138
miR156	miR156a	zma-miR156a-5p	-1.86028	0.00599466	Zm00001d014138_T018	0.248293	0.864002	Zm00001d014138	#N/A	Splicing factor CC1-like	GO:0003723(RNA binding);GO:0006397(mRNA processing);GO:0003676(nucleic acid binding);GO:0005634(nucleus);GO:0016021(integral component of membrane);GO:0016020(membrane)	-	[S]Function unknown	Zm00001d014138
miR156	miR156a	zma-miR156a-5p	-1.86028	0.00599466	Zm00001d014138_T019	0.86976	0.227946	Zm00001d014138	#N/A	Splicing factor CC1-like	GO:0003723(RNA binding);GO:0006397(mRNA processing);GO:0003676(nucleic acid binding);GO:0005634(nucleus);GO:0016021(integral component of membrane);GO:0016020(membrane)	-	[S]Function unknown	Zm00001d014138
miR156	miR156a	zma-miR156a-5p	-1.86028	0.00599466	Zm00001d014138_T020	-2.39082	0.35803	Zm00001d014138	#N/A	Splicing factor CC1-like	GO:0003723(RNA binding);GO:0006397(mRNA processing);GO:0003676(nucleic acid binding);GO:0005634(nucleus);GO:0016021(integral component of membrane);GO:0016020(membrane)	-	[S]Function unknown	Zm00001d014138
miR156	miR156a	zma-miR156a-5p	-1.86028	0.00599466	Zm00001d014138_T021	0	1	Zm00001d014138	#N/A	Splicing factor CC1-like	GO:0003723(RNA binding);GO:0006397(mRNA processing);GO:0003676(nucleic acid binding);GO:0005634(nucleus);GO:0016021(integral component of membrane);GO:0016020(membrane)	-	[S]Function unknown	Zm00001d014138
miR156	miR156a	zma-miR156a-5p	-1.86028	0.00599466	Zm00001d017112_T001	-0.658342	0.716175	Zm00001d017112	B3	B3 domain-containing protein	GO:0005634(nucleus);GO:0006355(regulation of transcription, DNA-templated);GO:0006351(transcription, DNA-templated);GO:0003677(DNA binding)	-	[S]Function unknown	Zm00001d017112
miR156	miR156a	zma-miR156a-5p	-1.86028	0.00599466	Zm00001d017112_T002	0	1	Zm00001d017112	B3	B3 domain-containing protein	GO:0005634(nucleus);GO:0006355(regulation of transcription, DNA-templated);GO:0006351(transcription, DNA-templated);GO:0003677(DNA binding)	-	[S]Function unknown	Zm00001d017112
miR156	miR156a	zma-miR156a-5p	-1.86028	0.00599466	Zm00001d021056_T001	0	1	Zm00001d021056	#N/A	Squamosa promoter-binding-like protein 6	GO:0046872(metal ion binding);GO:0005634(nucleus);GO:0003677(DNA binding)	-	[S]Function unknown	Zm00001d021056
miR156	miR156a	zma-miR156a-5p	-1.86028	0.00599466	Zm00001d021573_T001	1.08959	0.393672	Zm00001d021573	SBP	SBP domain containing protein	GO:0046872(metal ion binding);GO:0005634(nucleus);GO:0003677(DNA binding)	-	[K]Transcription	Zm00001d021573
miR156	miR156a	zma-miR156a-5p	-1.86028	0.00599466	Zm00001d021573_T002	0.470885	0.71102	Zm00001d021573	SBP	SBP domain containing protein	GO:0046872(metal ion binding);GO:0005634(nucleus);GO:0003677(DNA binding)	-	[K]Transcription	Zm00001d021573
miR156	miR156a	zma-miR156a-5p	-1.86028	0.00599466	Zm00001d021958_T003	0	1	Zm00001d021958	#N/A	NADH-ubiquinone oxidoreductase 18 kDa subunit	GO:0022900(electron transport chain);GO:0016651(oxidoreductase activity, acting on NAD(P)H)	ko00190(Oxidative phosphorylation)	[C]Energy production and conversion	Zm00001d021958
miR156	miR156a	zma-miR156a-5p	-1.86028	0.00599466	Zm00001d021958_T006	-1.2517	0.436703	Zm00001d021958	#N/A	NADH-ubiquinone oxidoreductase 18 kDa subunit	GO:0022900(electron transport chain);GO:0016651(oxidoreductase activity, acting on NAD(P)H)	ko00190(Oxidative phosphorylation)	[C]Energy production and conversion	Zm00001d021958
miR156	miR156a	zma-miR156a-5p	-1.86028	0.00599466	Zm00001d021958_T007	-1.24041	0.402211	Zm00001d021958	#N/A	NADH-ubiquinone oxidoreductase 18 kDa subunit	GO:0022900(electron transport chain);GO:0016651(oxidoreductase activity, acting on NAD(P)H)	ko00190(Oxidative phosphorylation)	[C]Energy production and conversion	Zm00001d021958
miR156	miR156a	zma-miR156a-5p	-1.86028	0.00599466	Zm00001d021958_T008	-0.0233583	0.991925	Zm00001d021958	#N/A	NADH-ubiquinone oxidoreductase 18 kDa subunit	GO:0022900(electron transport chain);GO:0016651(oxidoreductase activity, acting on NAD(P)H)	ko00190(Oxidative phosphorylation)	[C]Energy production and conversion	Zm00001d021958
miR156	miR156a	zma-miR156a-5p	-1.86028	0.00599466	Zm00001d027701_T001	-0.0390656	0.957657	Zm00001d027701	#N/A	Appr-1-p processing enzyme family protein	GO:0016021(integral component of membrane);GO:0016020(membrane)	-	[S]Function unknown	Zm00001d027701
miR156	miR156a	zma-miR156a-5p	-1.86028	0.00599466	Zm00001d027701_T002	0	1	Zm00001d027701	#N/A	Appr-1-p processing enzyme family protein	GO:0016021(integral component of membrane);GO:0016020(membrane)	-	[S]Function unknown	Zm00001d027701
miR156	miR156a	zma-miR156a-5p	-1.86028	0.00599466	Zm00001d027701_T003	0.77967	0.656092	Zm00001d027701	#N/A	Appr-1-p processing enzyme family protein	GO:0016021(integral component of membrane);GO:0016020(membrane)	-	[S]Function unknown	Zm00001d027701
miR156	miR156a	zma-miR156a-5p	-1.86028	0.00599466	Zm00001d027701_T004	-1.68333	0.336833	Zm00001d027701	#N/A	Appr-1-p processing enzyme family protein	GO:0016021(integral component of membrane);GO:0016020(membrane)	-	[S]Function unknown	Zm00001d027701
miR156	miR156a	zma-miR156a-5p	-1.86028	0.00599466	Zm00001d027701_T005	-1.35231	0.53564	Zm00001d027701	#N/A	Appr-1-p processing enzyme family protein	GO:0016021(integral component of membrane);GO:0016020(membrane)	-	[S]Function unknown	Zm00001d027701
miR156	miR156a	zma-miR156a-5p	-1.86028	0.00599466	Zm00001d029147_T001	0	1	Zm00001d029147	#N/A	DNA binding protein	-	-	[S]Function unknown	Zm00001d029147
miR156	miR156a	zma-miR156a-5p	-1.86028	0.00599466	Zm00001d030173_T001	10.4083	0.000969959	Zm00001d030173	#N/A	Calmodulin-binding receptor-like cytoplasmic kinase 3	GO:0016310(phosphorylation);GO:0016301(kinase activity);GO:0006468(protein phosphorylation);GO:0005524(ATP binding);GO:0004674(protein serine/threonine kinase activity);GO:0004672(protein kinase activity);GO:0000166(nucleotide binding)	-	[T]Signal transduction mechanisms	Zm00001d030173
miR156	miR156a	zma-miR156a-5p	-1.86028	0.00599466	Zm00001d030173_T003	0.0671262	0.969995	Zm00001d030173	#N/A	Calmodulin-binding receptor-like cytoplasmic kinase 3	GO:0016310(phosphorylation);GO:0016301(kinase activity);GO:0006468(protein phosphorylation);GO:0005524(ATP binding);GO:0004674(protein serine/threonine kinase activity);GO:0004672(protein kinase activity);GO:0000166(nucleotide binding)	-	[T]Signal transduction mechanisms	Zm00001d030173
miR156	miR156a	zma-miR156a-5p	-1.86028	0.00599466	Zm00001d030173_T005	-0.76492	0.270789	Zm00001d030173	#N/A	Calmodulin-binding receptor-like cytoplasmic kinase 3	GO:0016310(phosphorylation);GO:0016301(kinase activity);GO:0006468(protein phosphorylation);GO:0005524(ATP binding);GO:0004674(protein serine/threonine kinase activity);GO:0004672(protein kinase activity);GO:0000166(nucleotide binding)	-	[T]Signal transduction mechanisms	Zm00001d030173
miR156	miR156a	zma-miR156a-5p	-1.86028	0.00599466	Zm00001d030173_T006	0.206491	0.922809	Zm00001d030173	#N/A	Calmodulin-binding receptor-like cytoplasmic kinase 3	GO:0016310(phosphorylation);GO:0016301(kinase activity);GO:0006468(protein phosphorylation);GO:0005524(ATP binding);GO:0004674(protein serine/threonine kinase activity);GO:0004672(protein kinase activity);GO:0000166(nucleotide binding)	-	[T]Signal transduction mechanisms	Zm00001d030173
miR156	miR156a	zma-miR156a-5p	-1.86028	0.00599466	Zm00001d030173_T009	-0.144743	0.924255	Zm00001d030173	#N/A	Calmodulin-binding receptor-like cytoplasmic kinase 3	GO:0016310(phosphorylation);GO:0016301(kinase activity);GO:0006468(protein phosphorylation);GO:0005524(ATP binding);GO:0004674(protein serine/threonine kinase activity);GO:0004672(protein kinase activity);GO:0000166(nucleotide binding)	-	[T]Signal transduction mechanisms	Zm00001d030173
miR156	miR156a	zma-miR156a-5p	-1.86028	0.00599466	Zm00001d030173_T013	0.62026	0.580091	Zm00001d030173	#N/A	Calmodulin-binding receptor-like cytoplasmic kinase 3	GO:0016310(phosphorylation);GO:0016301(kinase activity);GO:0006468(protein phosphorylation);GO:0005524(ATP binding);GO:0004674(protein serine/threonine kinase activity);GO:0004672(protein kinase activity);GO:0000166(nucleotide binding)	-	[T]Signal transduction mechanisms	Zm00001d030173
miR156	miR156a	zma-miR156a-5p	-1.86028	0.00599466	Zm00001d030173_T014	-0.978402	0.364415	Zm00001d030173	#N/A	Calmodulin-binding receptor-like cytoplasmic kinase 3	GO:0016310(phosphorylation);GO:0016301(kinase activity);GO:0006468(protein phosphorylation);GO:0005524(ATP binding);GO:0004674(protein serine/threonine kinase activity);GO:0004672(protein kinase activity);GO:0000166(nucleotide binding)	-	[T]Signal transduction mechanisms	Zm00001d030173
miR156	miR156a	zma-miR156a-5p	-1.86028	0.00599466	Zm00001d030173_T017	0	1	Zm00001d030173	#N/A	Calmodulin-binding receptor-like cytoplasmic kinase 3	GO:0016310(phosphorylation);GO:0016301(kinase activity);GO:0006468(protein phosphorylation);GO:0005524(ATP binding);GO:0004674(protein serine/threonine kinase activity);GO:0004672(protein kinase activity);GO:0000166(nucleotide binding)	-	[T]Signal transduction mechanisms	Zm00001d030173
miR156	miR156a	zma-miR156a-5p	-1.86028	0.00599466	Zm00001d030173_T021	0	1	Zm00001d030173	#N/A	Calmodulin-binding receptor-like cytoplasmic kinase 3	GO:0016310(phosphorylation);GO:0016301(kinase activity);GO:0006468(protein phosphorylation);GO:0005524(ATP binding);GO:0004674(protein serine/threonine kinase activity);GO:0004672(protein kinase activity);GO:0000166(nucleotide binding)	-	[T]Signal transduction mechanisms	Zm00001d030173
miR156	miR156a	zma-miR156a-5p	-1.86028	0.00599466	Zm00001d030173_T022	0	1	Zm00001d030173	#N/A	Calmodulin-binding receptor-like cytoplasmic kinase 3	GO:0016310(phosphorylation);GO:0016301(kinase activity);GO:0006468(protein phosphorylation);GO:0005524(ATP binding);GO:0004674(protein serine/threonine kinase activity);GO:0004672(protein kinase activity);GO:0000166(nucleotide binding)	-	[T]Signal transduction mechanisms	Zm00001d030173
miR156	miR156a	zma-miR156a-5p	-1.86028	0.00599466	Zm00001d030173_T024	0	1	Zm00001d030173	#N/A	Calmodulin-binding receptor-like cytoplasmic kinase 3	GO:0016310(phosphorylation);GO:0016301(kinase activity);GO:0006468(protein phosphorylation);GO:0005524(ATP binding);GO:0004674(protein serine/threonine kinase activity);GO:0004672(protein kinase activity);GO:0000166(nucleotide binding)	-	[T]Signal transduction mechanisms	Zm00001d030173
miR156	miR156a	zma-miR156a-5p	-1.86028	0.00599466	Zm00001d031961_T001	2.45527	0.0699283	Zm00001d031961	#N/A	Histidine-containing phosphotransfer protein 1	GO:0004871(signal transducer activity);GO:0005622(intracellular);GO:0000160(phosphorelay signal transduction system);GO:0016310(phosphorylation);GO:0005515(protein binding);GO:0005634(nucleus);GO:0005829(cytosol);GO:0009927(histidine phosphotransfer kinase activity)	ko04075(Plant hormone signal transduction)	[T]Signal transduction mechanisms	Zm00001d031961
miR156	miR156a	zma-miR156a-5p	-1.86028	0.00599466	Zm00001d031961_T002	0	1	Zm00001d031961	#N/A	Histidine-containing phosphotransfer protein 1	GO:0004871(signal transducer activity);GO:0005622(intracellular);GO:0000160(phosphorelay signal transduction system);GO:0016310(phosphorylation);GO:0005515(protein binding);GO:0005634(nucleus);GO:0005829(cytosol);GO:0009927(histidine phosphotransfer kinase activity)	ko04075(Plant hormone signal transduction)	[T]Signal transduction mechanisms	Zm00001d031961
miR156	miR156a	zma-miR156a-5p	-1.86028	0.00599466	Zm00001d031961_T004	-0.501401	0.590198	Zm00001d031961	#N/A	Histidine-containing phosphotransfer protein 1	GO:0004871(signal transducer activity);GO:0005622(intracellular);GO:0000160(phosphorelay signal transduction system);GO:0016310(phosphorylation);GO:0005515(protein binding);GO:0005634(nucleus);GO:0005829(cytosol);GO:0009927(histidine phosphotransfer kinase activity)	ko04075(Plant hormone signal transduction)	[T]Signal transduction mechanisms	Zm00001d031961
miR156	miR156a	zma-miR156a-5p	-1.86028	0.00599466	Zm00001d034835_T001	0.8089	0.258963	Zm00001d034835	#N/A	DNA binding protein	GO:0016021(integral component of membrane);GO:0016020(membrane)	-	[S]Function unknown	Zm00001d034835
miR156	miR156a	zma-miR156a-5p	-1.86028	0.00599466	Zm00001d034835_T002	2.67755	0.00433198	Zm00001d034835	#N/A	DNA binding protein	GO:0016021(integral component of membrane);GO:0016020(membrane)	-	[S]Function unknown	Zm00001d034835
miR156	miR156a	zma-miR156a-5p	-1.86028	0.00599466	Zm00001d036507_T006	0	1	Zm00001d036507	#N/A	E3 ubiquitin-protein ligase BRE1-like 1	GO:0016874(ligase activity)	-	[K]Transcription	Zm00001d036507
miR156	miR156a	zma-miR156a-5p	-1.86028	0.00599466	Zm00001d036507_T007	0.343032	0.881681	Zm00001d036507	#N/A	E3 ubiquitin-protein ligase BRE1-like 1	GO:0016874(ligase activity)	-	[K]Transcription	Zm00001d036507
miR156	miR156a	zma-miR156a-5p	-1.86028	0.00599466	Zm00001d036507_T008	0	1	Zm00001d036507	#N/A	E3 ubiquitin-protein ligase BRE1-like 1	GO:0016874(ligase activity)	-	[K]Transcription	Zm00001d036507
miR156	miR156a	zma-miR156a-5p	-1.86028	0.00599466	Zm00001d036507_T009	-0.972021	0.715313	Zm00001d036507	#N/A	E3 ubiquitin-protein ligase BRE1-like 1	GO:0016874(ligase activity)	-	[K]Transcription	Zm00001d036507
miR156	miR156a	zma-miR156a-5p	-1.86028	0.00599466	Zm00001d036507_T013	1.95101	0.530473	Zm00001d036507	#N/A	E3 ubiquitin-protein ligase BRE1-like 1	GO:0016874(ligase activity)	-	[K]Transcription	Zm00001d036507
miR156	miR156a	zma-miR156a-5p	-1.86028	0.00599466	Zm00001d036507_T019	0	1	Zm00001d036507	#N/A	E3 ubiquitin-protein ligase BRE1-like 1	GO:0016874(ligase activity)	-	[K]Transcription	Zm00001d036507
miR156	miR156a	zma-miR156a-5p	-1.86028	0.00599466	Zm00001d036507_T023	0	1	Zm00001d036507	#N/A	E3 ubiquitin-protein ligase BRE1-like 1	GO:0016874(ligase activity)	-	[K]Transcription	Zm00001d036507
miR156	miR156a	zma-miR156a-5p	-1.86028	0.00599466	Zm00001d036507_T053	0	1	Zm00001d036507	#N/A	E3 ubiquitin-protein ligase BRE1-like 1	GO:0016874(ligase activity)	-	[K]Transcription	Zm00001d036507
miR156	miR156a	zma-miR156a-5p	-1.86028	0.00599466	Zm00001d036507_T068	0	1	Zm00001d036507	#N/A	E3 ubiquitin-protein ligase BRE1-like 1	GO:0016874(ligase activity)	-	[K]Transcription	Zm00001d036507
miR156	miR156a	zma-miR156a-5p	-1.86028	0.00599466	Zm00001d036507_T069	3.4244	0.191561	Zm00001d036507	#N/A	E3 ubiquitin-protein ligase BRE1-like 1	GO:0016874(ligase activity)	-	[K]Transcription	Zm00001d036507
miR156	miR156a	zma-miR156a-5p	-1.86028	0.00599466	Zm00001d039900_T003	1.20355	0.307867	Zm00001d039900	#N/A	Probable zinc metalloprotease EGY2 chloroplastic	GO:0006508(proteolysis);GO:0008237(metallopeptidase activity);GO:0008233(peptidase activity);GO:0016021(integral component of membrane);GO:0016020(membrane);GO:0009507(chloroplast);GO:0009535(chloroplast thylakoid membrane)	-	[M]Cell wall/membrane/envelope biogenesis	Zm00001d039900
miR156	miR156a	zma-miR156a-5p	-1.86028	0.00599466	Zm00001d047540_T005	0	1	Zm00001d047540	#N/A	Guanine nucleotide exchange factor SPIKE 1	GO:0043547(positive regulation of GTPase activity);GO:0007264(small GTPase mediated signal transduction);GO:0005622(intracellular);GO:0005085(guanyl-nucleotide exchange factor activity);GO:0016021(integral component of membrane);GO:0016020(membrane)	-	[S]Function unknown	Zm00001d047540
miR156	miR156a	zma-miR156a-5p	-1.86028	0.00599466	Zm00001d047610_T001	0	1	Zm00001d047610	#N/A	DNA binding protein	-	-	[S]Function unknown	Zm00001d047610
miR156	miR156a	zma-miR156a-5p	-1.86028	0.00599466	Zm00001d052071_T001	0	1	Zm00001d052071	#N/A	Anoctamin-like protein	GO:0016021(integral component of membrane);GO:0016020(membrane)	-	[S]Function unknown	Zm00001d052071
miR156	miR156a	zma-miR156a-5p	-1.86028	0.00599466	Zm00001d052890_T001	3.01609	0.102665	Zm00001d052890	SBP	Squamosa promoter-binding-like protein 15	GO:0046872(metal ion binding);GO:0005634(nucleus);GO:0003677(DNA binding)	-	[K]Transcription	Zm00001d052890
miR156	miR156a	zma-miR156a-5p	-1.86028	0.00599466	Zm00001d052906_T001	0	1	Zm00001d052906	#N/A	Putative lectin-domain receptor-like protein kinase family protein	GO:0030246(carbohydrate binding);GO:0016310(phosphorylation);GO:0016301(kinase activity);GO:0006468(protein phosphorylation);GO:0004672(protein kinase activity);GO:0005524(ATP binding);GO:0016021(integral component of membrane);GO:0016020(membrane)	-	[T]Signal transduction mechanisms	Zm00001d052906
miR156	miR156a	zma-miR156a-5p	-1.86028	0.00599466	ENSRNA049470560-T1	#N/A	#N/A	ENSRNA049470560-T1	#N/A	-	-	-	-	-
miR156	miR156a	zma-miR156a-5p	-1.86028	0.00599466	Zm00001d005584_T001	#N/A	#N/A	Zm00001d005584	HB-other	Protein SAWADEE HOMEODOMAIN HOMOLOG 2	GO:0003682(chromatin binding);GO:0005634(nucleus);GO:0003677(DNA binding)	-	[K]Transcription	Zm00001d005584
miR156	miR156a	zma-miR156a-5p	-1.86028	0.00599466	Zm00001d021958_T002	#N/A	#N/A	Zm00001d021958	#N/A	-	-	-	-	-
miR156	miR156a	zma-miR156a-5p	-1.86028	0.00599466	Zm00001d021958_T004	#N/A	#N/A	Zm00001d021958	#N/A	-	-	-	-	-
miR156	miR156a	zma-miR156a-5p	-1.86028	0.00599466	Zm00001d021958_T005	#N/A	#N/A	Zm00001d021958	#N/A	-	-	-	-	-
miR156	miR156a	zma-miR156a-5p	-1.86028	0.00599466	Zm00001d023218_T030	#N/A	#N/A	Zm00001d023218	#N/A	-	-	-	-	-
miR156	miR156a	zma-miR156a-5p	-1.86028	0.00599466	Zm00001d023218_T031	#N/A	#N/A	Zm00001d023218	#N/A	-	-	-	-	-
miR156	miR156a	zma-miR156a-5p	-1.86028	0.00599466	Zm00001d023218_T032	#N/A	#N/A	Zm00001d023218	#N/A	-	-	-	-	-
miR156	miR156a	zma-miR156a-5p	-1.86028	0.00599466	Zm00001d026175_T001	#N/A	#N/A	Zm00001d026175	SBP	Squamosa promoter-binding protein-like (SBP domain) transcription factor family protein	GO:0046872(metal ion binding);GO:0005634(nucleus);GO:0003677(DNA binding)	-	[K]Transcription	Zm00001d026175
miR156	miR156a	zma-miR156a-5p	-1.86028	0.00599466	Zm00001d030173_T007	#N/A	#N/A	Zm00001d030173	#N/A	-	-	-	-	-
miR156	miR156a	zma-miR156a-5p	-1.86028	0.00599466	Zm00001d030173_T011	#N/A	#N/A	Zm00001d030173	#N/A	-	-	-	-	-
miR156	miR156a	zma-miR156a-5p	-1.86028	0.00599466	Zm00001d031961_T003	#N/A	#N/A	Zm00001d031961	#N/A	-	-	-	-	-
miR156	miR156a	zma-miR156a-5p	-1.86028	0.00599466	Zm00001d035363_T001	#N/A	#N/A	Zm00001d035363	#N/A	-	-	-	-	Zm00001d035363
miR156	miR156a	zma-miR156a-5p	-1.86028	0.00599466	Zm00001d036507_T024	#N/A	#N/A	Zm00001d036507	#N/A	E3 ubiquitin-protein ligase BRE1-like 1	GO:0016874(ligase activity)	-	[K]Transcription	Zm00001d036507
miR156	miR156a	zma-miR156a-5p	-1.86028	0.00599466	Zm00001d036507_T038	#N/A	#N/A	Zm00001d036507	#N/A	-	-	-	-	-
miR156	miR156a	zma-miR156a-5p	-1.86028	0.00599466	Zm00001d052071_T002	#N/A	#N/A	Zm00001d052071	#N/A	-	-	-	-	-
miR156	miR156a	zma-miR156a-5p	-1.86028	0.00599466	zma-mir156b	#N/A	#N/A	zma-mir156b	#N/A	-	-	-	-	-
miR156	miR156a	zma-miR156a-5p	-1.86028	0.00599466	Zm00001d015410_T001	-1.46708	0.266216	Zm00001d015410	SBP	Squamosa promoter-binding-like protein 2	GO:0046872(metal ion binding);GO:0005634(nucleus);GO:0003677(DNA binding)	-	[K]Transcription	Zm00001d015410
miR156	miR156a	zma-miR156a-5p	-1.86028	0.00599466	Zm00001d015410_T003	0	1	Zm00001d015410	SBP	Squamosa promoter-binding-like protein 2	GO:0046872(metal ion binding);GO:0005634(nucleus);GO:0003677(DNA binding)	-	[K]Transcription	Zm00001d015410
miR156	miR156a	zma-miR156a-5p	-1.86028	0.00599466	Zm00001d015410_T002	-0.323704	0.755958	Zm00001d015410	SBP	Squamosa promoter-binding-like protein 2	GO:0046872(metal ion binding);GO:0005634(nucleus);GO:0003677(DNA binding)	-	[K]Transcription	Zm00001d015410
miR156	miR156a	zma-miR156a-5p	-1.86028	0.00599466	Zm00001d031451_T001	-0.945847	0.466016	Zm00001d031451	SBP	SBP-domain protein 5	GO:0046872(metal ion binding);GO:0005634(nucleus);GO:0003677(DNA binding)	-	[K]Transcription	Zm00001d031451
miR156	miR156a	zma-miR156a-5p	-1.86028	0.00599466	Zm00001d020941_T001	0	1	Zm00001d020941	SBP	tassel sheath4	GO:0046872(metal ion binding);GO:0005634(nucleus);GO:0003677(DNA binding)	-	[K]Transcription	Zm00001d020941
miR156	miR156a	zma-miR156a-5p	-1.86028	0.00599466	Zm00001d053775_T001	-0.516597	0.680579	Zm00001d053775	SBP	Squamosa promoter-binding-like protein 2	GO:0046872(metal ion binding);GO:0005634(nucleus);GO:0003677(DNA binding)	-	[K]Transcription	Zm00001d053775
miR156	miR156a	zma-miR156a-5p	-1.86028	0.00599466	Zm00001d006451_T001	2.02309	0.125036	Zm00001d006451	SBP	Squamosa promoter-binding-like protein 5	GO:0046872(metal ion binding);GO:0005634(nucleus);GO:0003677(DNA binding)	-	[K]Transcription	Zm00001d006451
miR156	miR156a	zma-miR156a-5p	-1.86028	0.00599466	Zm00001d006028_T001	1.7105	0.243161	Zm00001d006028	SBP	Squamosa promoter-binding-like protein 15	GO:0046872(metal ion binding);GO:0005634(nucleus);GO:0003677(DNA binding)	-	[K]Transcription	Zm00001d006028
miR156	miR156a	zma-miR156a-5p	-1.86028	0.00599466	Zm00001d042319_T001	0	1	Zm00001d042319	SBP	Squamosa promoter-binding-like protein 6	GO:0046872(metal ion binding);GO:0005634(nucleus);GO:0003677(DNA binding)	-	[S]Function unknown	Zm00001d042319
miR156	miR156a	zma-miR156a-5p	-1.86028	0.00599466	Zm00001d049822_T001	0	1	Zm00001d049822	SBP	teosinte glume architecture1	GO:0046872(metal ion binding);GO:0005634(nucleus);GO:0003677(DNA binding)	-	[S]Function unknown	TGA1
miR156	miR156a	zma-miR156a-5p	-1.86028	0.00599466	Zm00001d049824_T002	0	1	Zm00001d049824	SBP	neighbor of tga1	GO:0046872(metal ion binding);GO:0005634(nucleus);GO:0003677(DNA binding)	-	[S]Function unknown	Zm00001d049824
miR156	miR156a	zma-miR156a-5p	-1.86028	0.00599466	Zm00001d049824_T001	1.86992	0.189103	Zm00001d049824	SBP	neighbor of tga1	GO:0046872(metal ion binding);GO:0005634(nucleus);GO:0003677(DNA binding)	-	[S]Function unknown	Zm00001d049824
miR156	miR156a	zma-miR156a-5p	-1.86028	0.00599466	Zm00001d049165_T002	-1.01544	0.49007	Zm00001d049165	SBP	Squamosa promoter-binding-like protein 18	GO:0046872(metal ion binding);GO:0005634(nucleus);GO:0003677(DNA binding)	-	[K]Transcription	Zm00001d049165
miR156	miR156a	zma-miR156a-5p	-1.86028	0.00599466	Zm00001d014698_T004	0	1	Zm00001d014698	SBP	Squamosa promoter-binding-like protein 11	GO:0046872(metal ion binding);GO:0005634(nucleus);GO:0003677(DNA binding)	-	[K]Transcription	Zm00001d014698
miR156	miR156a	zma-miR156a-5p	-1.86028	0.00599466	Zm00001d015233_T002	2.22516	0.059479	Zm00001d015233	SBP	Squamosa promoter-binding-like protein 2	GO:0046872(metal ion binding);GO:0005634(nucleus);GO:0003677(DNA binding)	-	[K]Transcription	Zm00001d015233
miR156	miR156a	zma-miR156a-5p	-1.86028	0.00599466	Zm00001d014698_T005	0.813916	0.522778	Zm00001d014698	SBP	Squamosa promoter-binding-like protein 11	GO:0046872(metal ion binding);GO:0005634(nucleus);GO:0003677(DNA binding)	-	[K]Transcription	Zm00001d014698
miR156	miR156a	zma-miR156a-5p	-1.86028	0.00599466	Zm00001d014698_T003	0	1	Zm00001d014698	SBP	Squamosa promoter-binding-like protein 11	GO:0046872(metal ion binding);GO:0005634(nucleus);GO:0003677(DNA binding)	-	[K]Transcription	Zm00001d014698
miR156	miR156a	zma-miR156a-5p	-1.86028	0.00599466	Zm00001d015233_T004	2.41607	0.0468114	Zm00001d015233	SBP	Squamosa promoter-binding-like protein 2	GO:0046872(metal ion binding);GO:0005634(nucleus);GO:0003677(DNA binding)	-	[K]Transcription	Zm00001d015233
miR156	miR156a	zma-miR156a-5p	-1.86028	0.00599466	Zm00001d015233_T009	1.16313	0.517145	Zm00001d015233	SBP	Squamosa promoter-binding-like protein 2	GO:0046872(metal ion binding);GO:0005634(nucleus);GO:0003677(DNA binding)	-	[K]Transcription	Zm00001d015233
miR156	miR156a	zma-miR156a-5p	-1.86028	0.00599466	Zm00001d015233_T008	-9.36116	0.000351797	Zm00001d015233	SBP	Squamosa promoter-binding-like protein 2	GO:0046872(metal ion binding);GO:0005634(nucleus);GO:0003677(DNA binding)	-	[K]Transcription	Zm00001d015233
miR156	miR156a	zma-miR156a-5p	-1.86028	0.00599466	Zm00001d014698_T001	1.10181	0.370764	Zm00001d014698	SBP	Squamosa promoter-binding-like protein 11	GO:0046872(metal ion binding);GO:0005634(nucleus);GO:0003677(DNA binding)	-	[K]Transcription	Zm00001d014698
miR156	miR156a	zma-miR156a-5p	-1.86028	0.00599466	Zm00001d015233_T001	0	1	Zm00001d015233	SBP	Squamosa promoter-binding-like protein 2	GO:0046872(metal ion binding);GO:0005634(nucleus);GO:0003677(DNA binding)	-	[K]Transcription	Zm00001d015233
miR156	miR156a	zma-miR156a-5p	-1.86028	0.00599466	Zm00001d015233_T003	0	1	Zm00001d015233	SBP	Squamosa promoter-binding-like protein 2	GO:0046872(metal ion binding);GO:0005634(nucleus);GO:0003677(DNA binding)	-	[K]Transcription	Zm00001d015233
miR156	miR156a	zma-miR156a-5p	-1.86028	0.00599466	Zm00001d015233_T011	1.03885	0.501848	Zm00001d015233	SBP	Squamosa promoter-binding-like protein 2	GO:0046872(metal ion binding);GO:0005634(nucleus);GO:0003677(DNA binding)	-	[K]Transcription	Zm00001d015233
miR156	miR156a	zma-miR156a-5p	-1.86028	0.00599466	Zm00001d015233_T006	-9.37687	0.000257228	Zm00001d015233	SBP	Squamosa promoter-binding-like protein 2	GO:0046872(metal ion binding);GO:0005634(nucleus);GO:0003677(DNA binding)	-	[K]Transcription	Zm00001d015233
miR156	miR156a	zma-miR156a-5p	-1.86028	0.00599466	Zm00001d015233_T007	0	1	Zm00001d015233	SBP	Squamosa promoter-binding-like protein 2	GO:0046872(metal ion binding);GO:0005634(nucleus);GO:0003677(DNA binding)	-	[K]Transcription	Zm00001d015233
miR156	miR156a	zma-miR156a-5p	-1.86028	0.00599466	Zm00001d053890_T001	0	1	Zm00001d053890	SBP	Squamosa promoter-binding-like protein 2	GO:0046872(metal ion binding);GO:0005634(nucleus);GO:0003677(DNA binding)	-	[K]Transcription	Zm00001d053890
miR156	miR156a	zma-miR156a-5p	-1.86028	0.00599466	Zm00001d053890_T005	0	1	Zm00001d053890	SBP	Squamosa promoter-binding-like protein 2	GO:0046872(metal ion binding);GO:0005634(nucleus);GO:0003677(DNA binding)	-	[K]Transcription	Zm00001d053890
miR156	miR156a	zma-miR156a-5p	-1.86028	0.00599466	Zm00001d049165_T001	#N/A	#N/A	Zm00001d049165	SBP	-	-	-	-	-
miR156	miR156a	zma-miR156a-5p	-1.86028	0.00599466	Zm00001d014698_T006	#N/A	#N/A	Zm00001d014698	SBP	Squamosa promoter-binding-like protein 11	GO:0046872(metal ion binding);GO:0005634(nucleus);GO:0003677(DNA binding)	-	[K]Transcription	Zm00001d014698
miR156	miR156a	zma-miR156a-5p	-1.86028	0.00599466	Zm00001d015233_T005	#N/A	#N/A	Zm00001d015233	SBP	-	-	-	-	-
miR156	miR156a	zma-miR156a-5p	-1.86028	0.00599466	Zm00001d015233_T010	#N/A	#N/A	Zm00001d015233	SBP	-	-	-	-	-
miR156	miR156a	zma-miR156a-5p	-1.86028	0.00599466	Zm00001d014698_T002	#N/A	#N/A	Zm00001d014698	SBP	Squamosa promoter-binding-like protein 11	GO:0046872(metal ion binding);GO:0005634(nucleus);GO:0003677(DNA binding)	-	[K]Transcription	Zm00001d014698
miR156	miR156a	zma-miR156a-5p	-1.86028	0.00599466	Zm00001d053890_T006	#N/A	#N/A	Zm00001d053890	SBP	-	-	-	-	-
miR156	miR156a	zma-miR156a-5p	-1.86028	0.00599466	Zm00001d053890_T004	#N/A	#N/A	Zm00001d053890	SBP	-	-	-	-	-
miR156	miR156a	zma-miR156a-5p	-1.86028	0.00599466	Zm00001d053890_T008	#N/A	#N/A	Zm00001d053890	SBP	-	-	-	-	-
miR156	miR156a	zma-miR156a-5p	-1.86028	0.00599466	Zm00001d053890_T002	#N/A	#N/A	Zm00001d053890	SBP	-	-	-	-	-
miR156	miR156a	zma-miR156a-5p	-1.86028	0.00599466	Zm00001d053890_T007	#N/A	#N/A	Zm00001d053890	SBP	-	-	-	-	-
miR156	miR156a	zma-miR156a-5p	-1.86028	0.00599466	Zm00001d053890_T003	#N/A	#N/A	Zm00001d053890	SBP	Squamosa promoter-binding-like protein 2	GO:0046872(metal ion binding);GO:0005634(nucleus);GO:0003677(DNA binding)	-	[K]Transcription	Zm00001d053890
miR156	miR156j	zma-miR156j-5p_R-1	-2.97001	0.0226994	Zm00001d001848_T002	0	1	Zm00001d001848	#N/A	Zinc finger C3HC4 type (RING finger) family protein	GO:0016021(integral component of membrane);GO:0016020(membrane);GO:0009506(plasmodesma)	-	[S]Function unknown	Zm00001d001848
miR156	miR156j	zma-miR156j-5p_R-1	-2.97001	0.0226994	Zm00001d001848_T003	-4.59828	0.027275	Zm00001d001848	#N/A	Zinc finger C3HC4 type (RING finger) family protein	GO:0016021(integral component of membrane);GO:0016020(membrane);GO:0009506(plasmodesma)	-	[S]Function unknown	Zm00001d001848
miR156	miR156j	zma-miR156j-5p_R-1	-2.97001	0.0226994	Zm00001d001848_T004	0	1	Zm00001d001848	#N/A	Zinc finger C3HC4 type (RING finger) family protein	GO:0016021(integral component of membrane);GO:0016020(membrane);GO:0009506(plasmodesma)	-	[S]Function unknown	Zm00001d001848
miR156	miR156j	zma-miR156j-5p_R-1	-2.97001	0.0226994	Zm00001d001848_T005	#N/A	#N/A	Zm00001d001848	#N/A	Zinc finger C3HC4 type (RING finger) family protein	GO:0016021(integral component of membrane);GO:0016020(membrane);GO:0009506(plasmodesma)	-	[S]Function unknown	Zm00001d001848
miR156	miR156j	zma-miR156j-5p_R-1	-2.97001	0.0226994	Zm00001d001848_T008	2.62352	0.30005	Zm00001d001848	#N/A	Zinc finger C3HC4 type (RING finger) family protein	GO:0016021(integral component of membrane);GO:0016020(membrane);GO:0009506(plasmodesma)	-	[S]Function unknown	Zm00001d001848
miR156	miR156j	zma-miR156j-5p_R-1	-2.97001	0.0226994	Zm00001d001848_T011	2.44031	0.435348	Zm00001d001848	#N/A	Zinc finger C3HC4 type (RING finger) family protein	GO:0016021(integral component of membrane);GO:0016020(membrane);GO:0009506(plasmodesma)	-	[S]Function unknown	Zm00001d001848
miR156	miR156j	zma-miR156j-5p_R-1	-2.97001	0.0226994	Zm00001d001848_T012	0.0382472	0.978044	Zm00001d001848	#N/A	Zinc finger C3HC4 type (RING finger) family protein	GO:0016021(integral component of membrane);GO:0016020(membrane);GO:0009506(plasmodesma)	-	[S]Function unknown	Zm00001d001848
miR156	miR156j	zma-miR156j-5p_R-1	-2.97001	0.0226994	Zm00001d001848_T014	-0.963659	0.751347	Zm00001d001848	#N/A	Zinc finger C3HC4 type (RING finger) family protein	GO:0016021(integral component of membrane);GO:0016020(membrane);GO:0009506(plasmodesma)	-	[S]Function unknown	Zm00001d001848
miR156	miR156j	zma-miR156j-5p_R-1	-2.97001	0.0226994	Zm00001d001848_T016	1.91677	0.242097	Zm00001d001848	#N/A	Zinc finger C3HC4 type (RING finger) family protein	GO:0016021(integral component of membrane);GO:0016020(membrane);GO:0009506(plasmodesma)	-	[S]Function unknown	Zm00001d001848
miR156	miR156j	zma-miR156j-5p_R-1	-2.97001	0.0226994	Zm00001d001848_T020	#N/A	#N/A	Zm00001d001848	#N/A	Zinc finger C3HC4 type (RING finger) family protein	GO:0016021(integral component of membrane);GO:0016020(membrane);GO:0009506(plasmodesma)	-	[S]Function unknown	Zm00001d001848
miR156	miR156j	zma-miR156j-5p_R-1	-2.97001	0.0226994	Zm00001d001848_T021	0	1	Zm00001d001848	#N/A	Zinc finger C3HC4 type (RING finger) family protein	GO:0016021(integral component of membrane);GO:0016020(membrane);GO:0009506(plasmodesma)	-	[S]Function unknown	Zm00001d001848
miR156	miR156j	zma-miR156j-5p_R-1	-2.97001	0.0226994	Zm00001d001848_T024	-2.66529	0.17699	Zm00001d001848	#N/A	Zinc finger C3HC4 type (RING finger) family protein	GO:0016021(integral component of membrane);GO:0016020(membrane);GO:0009506(plasmodesma)	-	[S]Function unknown	Zm00001d001848
miR156	miR156j	zma-miR156j-5p_R-1	-2.97001	0.0226994	Zm00001d001848_T026	0	1	Zm00001d001848	#N/A	Zinc finger C3HC4 type (RING finger) family protein	GO:0016021(integral component of membrane);GO:0016020(membrane);GO:0009506(plasmodesma)	-	[S]Function unknown	Zm00001d001848
miR156	miR156j	zma-miR156j-5p_R-1	-2.97001	0.0226994	Zm00001d001848_T028	#N/A	#N/A	Zm00001d001848	#N/A	Zinc finger C3HC4 type (RING finger) family protein	GO:0016021(integral component of membrane);GO:0016020(membrane);GO:0009506(plasmodesma)	-	[S]Function unknown	Zm00001d001848
miR156	miR156j	zma-miR156j-5p_R-1	-2.97001	0.0226994	Zm00001d001848_T029	0	1	Zm00001d001848	#N/A	Zinc finger C3HC4 type (RING finger) family protein	GO:0016021(integral component of membrane);GO:0016020(membrane);GO:0009506(plasmodesma)	-	[S]Function unknown	Zm00001d001848
miR156	miR156j	zma-miR156j-5p_R-1	-2.97001	0.0226994	Zm00001d002324_T001	2.69883	0.0747121	Zm00001d002324	#N/A	-	-	-	-	Zm00001d002324
miR156	miR156j	zma-miR156j-5p_R-1	-2.97001	0.0226994	Zm00001d002876_T001	-0.667862	0.588608	Zm00001d002876	#N/A	Regulator of chromosome condensation (RCC1) family with FYVE zinc finger domain	GO:0046872(metal ion binding)	-	[D]Cell cycle control, cell division, chromosome partitioning ;[Z]Cytoskeleton	Zm00001d002876
miR156	miR156j	zma-miR156j-5p_R-1	-2.97001	0.0226994	Zm00001d006091_T001	0	1	Zm00001d006091	SBP	Squamosa promoter-binding-like protein 6	GO:0046872(metal ion binding);GO:0005634(nucleus);GO:0003677(DNA binding)	-	[S]Function unknown	Zm00001d006091
miR156	miR156j	zma-miR156j-5p_R-1	-2.97001	0.0226994	Zm00001d006368_T002	#N/A	#N/A	Zm00001d006368	#N/A	-	-	-	-	-
miR156	miR156j	zma-miR156j-5p_R-1	-2.97001	0.0226994	Zm00001d006368_T003	-0.124566	0.885445	Zm00001d006368	#N/A	NEP1-interacting protein-like 1	GO:0016021(integral component of membrane);GO:0016020(membrane)	-	[O]Posttranslational modification, protein turnover, chaperones	Zm00001d006368
miR156	miR156j	zma-miR156j-5p_R-1	-2.97001	0.0226994	Zm00001d008040_T001	#N/A	#N/A	Zm00001d008040	#N/A	-	-	-	-	-
miR156	miR156j	zma-miR156j-5p_R-1	-2.97001	0.0226994	Zm00001d008859_T001	0.677934	0.497007	Zm00001d008859	#N/A	Alkaline phytoceramidase (aPHC)	GO:0016021(integral component of membrane);GO:0016020(membrane)	-	[S]Function unknown	Zm00001d008859
miR156	miR156j	zma-miR156j-5p_R-1	-2.97001	0.0226994	Zm00001d011901_T001	0.437711	0.519497	Zm00001d011901	#N/A	Tetratricopeptide repeat (TPR)-like superfamily protein	GO:0009654(photosystem II oxygen evolving complex);GO:0009523(photosystem II);GO:0015979(photosynthesis);GO:0016020(membrane)	ko00195(Photosynthesis)	[S]Function unknown	Zm00001d011901
miR156	miR156j	zma-miR156j-5p_R-1	-2.97001	0.0226994	Zm00001d011901_T005	-1.80146	0.114637	Zm00001d011901	#N/A	Tetratricopeptide repeat (TPR)-like superfamily protein	GO:0009654(photosystem II oxygen evolving complex);GO:0009523(photosystem II);GO:0015979(photosynthesis);GO:0016020(membrane)	ko00195(Photosynthesis)	[S]Function unknown	Zm00001d011901
miR156	miR156j	zma-miR156j-5p_R-1	-2.97001	0.0226994	Zm00001d012015_T001	1.97495	0.047157	Zm00001d012015	SBP	Squamosa promoter-binding protein-like (SBP domain) transcription factor family protein	GO:0046872(metal ion binding);GO:0005634(nucleus);GO:0003677(DNA binding)	-	[S]Function unknown	Zm00001d012015
miR156	miR156j	zma-miR156j-5p_R-1	-2.97001	0.0226994	Zm00001d014138_T001	0	1	Zm00001d014138	#N/A	Splicing factor CC1-like	GO:0003723(RNA binding);GO:0006397(mRNA processing);GO:0003676(nucleic acid binding);GO:0005634(nucleus);GO:0016021(integral component of membrane);GO:0016020(membrane)	-	[S]Function unknown	Zm00001d014138
miR156	miR156j	zma-miR156j-5p_R-1	-2.97001	0.0226994	Zm00001d014138_T002	1.06863	0.143323	Zm00001d014138	#N/A	Splicing factor CC1-like	GO:0003723(RNA binding);GO:0006397(mRNA processing);GO:0003676(nucleic acid binding);GO:0005634(nucleus);GO:0016021(integral component of membrane);GO:0016020(membrane)	-	[S]Function unknown	Zm00001d014138
miR156	miR156j	zma-miR156j-5p_R-1	-2.97001	0.0226994	Zm00001d014138_T003	0	1	Zm00001d014138	#N/A	Splicing factor CC1-like	GO:0003723(RNA binding);GO:0006397(mRNA processing);GO:0003676(nucleic acid binding);GO:0005634(nucleus);GO:0016021(integral component of membrane);GO:0016020(membrane)	-	[S]Function unknown	Zm00001d014138
miR156	miR156j	zma-miR156j-5p_R-1	-2.97001	0.0226994	Zm00001d014138_T004	2.20061	0.312947	Zm00001d014138	#N/A	Splicing factor CC1-like	GO:0003723(RNA binding);GO:0006397(mRNA processing);GO:0003676(nucleic acid binding);GO:0005634(nucleus);GO:0016021(integral component of membrane);GO:0016020(membrane)	-	[S]Function unknown	Zm00001d014138
miR156	miR156j	zma-miR156j-5p_R-1	-2.97001	0.0226994	Zm00001d014138_T005	-0.767737	0.3549	Zm00001d014138	#N/A	Splicing factor CC1-like	GO:0003723(RNA binding);GO:0006397(mRNA processing);GO:0003676(nucleic acid binding);GO:0005634(nucleus);GO:0016021(integral component of membrane);GO:0016020(membrane)	-	[S]Function unknown	Zm00001d014138
miR156	miR156j	zma-miR156j-5p_R-1	-2.97001	0.0226994	Zm00001d014138_T006	0.857495	0.699977	Zm00001d014138	#N/A	Splicing factor CC1-like	GO:0003723(RNA binding);GO:0006397(mRNA processing);GO:0003676(nucleic acid binding);GO:0005634(nucleus);GO:0016021(integral component of membrane);GO:0016020(membrane)	-	[S]Function unknown	Zm00001d014138
miR156	miR156j	zma-miR156j-5p_R-1	-2.97001	0.0226994	Zm00001d014138_T007	0.132692	0.926673	Zm00001d014138	#N/A	Splicing factor CC1-like	GO:0003723(RNA binding);GO:0006397(mRNA processing);GO:0003676(nucleic acid binding);GO:0005634(nucleus);GO:0016021(integral component of membrane);GO:0016020(membrane)	-	[S]Function unknown	Zm00001d014138
miR156	miR156j	zma-miR156j-5p_R-1	-2.97001	0.0226994	Zm00001d014138_T008	0.622124	0.581911	Zm00001d014138	#N/A	Splicing factor CC1-like	GO:0003723(RNA binding);GO:0006397(mRNA processing);GO:0003676(nucleic acid binding);GO:0005634(nucleus);GO:0016021(integral component of membrane);GO:0016020(membrane)	-	[S]Function unknown	Zm00001d014138
miR156	miR156j	zma-miR156j-5p_R-1	-2.97001	0.0226994	Zm00001d014138_T009	0.501111	0.645878	Zm00001d014138	#N/A	Splicing factor CC1-like	GO:0003723(RNA binding);GO:0006397(mRNA processing);GO:0003676(nucleic acid binding);GO:0005634(nucleus);GO:0016021(integral component of membrane);GO:0016020(membrane)	-	[S]Function unknown	Zm00001d014138
miR156	miR156j	zma-miR156j-5p_R-1	-2.97001	0.0226994	Zm00001d014138_T010	0	1	Zm00001d014138	#N/A	Splicing factor CC1-like	GO:0003723(RNA binding);GO:0006397(mRNA processing);GO:0003676(nucleic acid binding);GO:0005634(nucleus);GO:0016021(integral component of membrane);GO:0016020(membrane)	-	[S]Function unknown	Zm00001d014138
miR156	miR156j	zma-miR156j-5p_R-1	-2.97001	0.0226994	Zm00001d014138_T011	0	1	Zm00001d014138	#N/A	Splicing factor CC1-like	GO:0003723(RNA binding);GO:0006397(mRNA processing);GO:0003676(nucleic acid binding);GO:0005634(nucleus);GO:0016021(integral component of membrane);GO:0016020(membrane)	-	[S]Function unknown	Zm00001d014138
miR156	miR156j	zma-miR156j-5p_R-1	-2.97001	0.0226994	Zm00001d014138_T012	0	1	Zm00001d014138	#N/A	Splicing factor CC1-like	GO:0003723(RNA binding);GO:0006397(mRNA processing);GO:0003676(nucleic acid binding);GO:0005634(nucleus);GO:0016021(integral component of membrane);GO:0016020(membrane)	-	[S]Function unknown	Zm00001d014138
miR156	miR156j	zma-miR156j-5p_R-1	-2.97001	0.0226994	Zm00001d014138_T013	-0.762322	0.422649	Zm00001d014138	#N/A	Splicing factor CC1-like	GO:0003723(RNA binding);GO:0006397(mRNA processing);GO:0003676(nucleic acid binding);GO:0005634(nucleus);GO:0016021(integral component of membrane);GO:0016020(membrane)	-	[S]Function unknown	Zm00001d014138
miR156	miR156j	zma-miR156j-5p_R-1	-2.97001	0.0226994	Zm00001d014138_T014	0	1	Zm00001d014138	#N/A	Splicing factor CC1-like	GO:0003723(RNA binding);GO:0006397(mRNA processing);GO:0003676(nucleic acid binding);GO:0005634(nucleus);GO:0016021(integral component of membrane);GO:0016020(membrane)	-	[S]Function unknown	Zm00001d014138
miR156	miR156j	zma-miR156j-5p_R-1	-2.97001	0.0226994	Zm00001d014138_T015	-1.00313	0.498518	Zm00001d014138	#N/A	Splicing factor CC1-like	GO:0003723(RNA binding);GO:0006397(mRNA processing);GO:0003676(nucleic acid binding);GO:0005634(nucleus);GO:0016021(integral component of membrane);GO:0016020(membrane)	-	[S]Function unknown	Zm00001d014138
miR156	miR156j	zma-miR156j-5p_R-1	-2.97001	0.0226994	Zm00001d014138_T016	0	1	Zm00001d014138	#N/A	Splicing factor CC1-like	GO:0003723(RNA binding);GO:0006397(mRNA processing);GO:0003676(nucleic acid binding);GO:0005634(nucleus);GO:0016021(integral component of membrane);GO:0016020(membrane)	-	[S]Function unknown	Zm00001d014138
miR156	miR156j	zma-miR156j-5p_R-1	-2.97001	0.0226994	Zm00001d014138_T017	0	1	Zm00001d014138	#N/A	Splicing factor CC1-like	GO:0003723(RNA binding);GO:0006397(mRNA processing);GO:0003676(nucleic acid binding);GO:0005634(nucleus);GO:0016021(integral component of membrane);GO:0016020(membrane)	-	[S]Function unknown	Zm00001d014138
miR156	miR156j	zma-miR156j-5p_R-1	-2.97001	0.0226994	Zm00001d014138_T018	0.248293	0.864002	Zm00001d014138	#N/A	Splicing factor CC1-like	GO:0003723(RNA binding);GO:0006397(mRNA processing);GO:0003676(nucleic acid binding);GO:0005634(nucleus);GO:0016021(integral component of membrane);GO:0016020(membrane)	-	[S]Function unknown	Zm00001d014138
miR156	miR156j	zma-miR156j-5p_R-1	-2.97001	0.0226994	Zm00001d014138_T019	0.86976	0.227946	Zm00001d014138	#N/A	Splicing factor CC1-like	GO:0003723(RNA binding);GO:0006397(mRNA processing);GO:0003676(nucleic acid binding);GO:0005634(nucleus);GO:0016021(integral component of membrane);GO:0016020(membrane)	-	[S]Function unknown	Zm00001d014138
miR156	miR156j	zma-miR156j-5p_R-1	-2.97001	0.0226994	Zm00001d014138_T020	-2.39082	0.35803	Zm00001d014138	#N/A	Splicing factor CC1-like	GO:0003723(RNA binding);GO:0006397(mRNA processing);GO:0003676(nucleic acid binding);GO:0005634(nucleus);GO:0016021(integral component of membrane);GO:0016020(membrane)	-	[S]Function unknown	Zm00001d014138
miR156	miR156j	zma-miR156j-5p_R-1	-2.97001	0.0226994	Zm00001d014138_T021	0	1	Zm00001d014138	#N/A	Splicing factor CC1-like	GO:0003723(RNA binding);GO:0006397(mRNA processing);GO:0003676(nucleic acid binding);GO:0005634(nucleus);GO:0016021(integral component of membrane);GO:0016020(membrane)	-	[S]Function unknown	Zm00001d014138
miR156	miR156j	zma-miR156j-5p_R-1	-2.97001	0.0226994	Zm00001d015887_T001	0	1	Zm00001d015887	#N/A	40S ribosomal protein S4-3	GO:0005840(ribosome);GO:0006412(translation);GO:0003735(structural constituent of ribosome);GO:0005622(intracellular);GO:0003676(nucleic acid binding)	-	[J]Translation, ribosomal structure and biogenesis	Zm00001d015887
miR156	miR156j	zma-miR156j-5p_R-1	-2.97001	0.0226994	Zm00001d017112_T001	-0.658342	0.716175	Zm00001d017112	B3	B3 domain-containing protein	GO:0005634(nucleus);GO:0006355(regulation of transcription, DNA-templated);GO:0006351(transcription, DNA-templated);GO:0003677(DNA binding)	-	[S]Function unknown	Zm00001d017112
miR156	miR156j	zma-miR156j-5p_R-1	-2.97001	0.0226994	Zm00001d017112_T002	0	1	Zm00001d017112	B3	B3 domain-containing protein	GO:0005634(nucleus);GO:0006355(regulation of transcription, DNA-templated);GO:0006351(transcription, DNA-templated);GO:0003677(DNA binding)	-	[S]Function unknown	Zm00001d017112
miR156	miR156j	zma-miR156j-5p_R-1	-2.97001	0.0226994	Zm00001d017203_T006	-3.55055	0.0845356	Zm00001d017203	#N/A	Regulatory subunit	-	-	[S]Function unknown	Zm00001d017203
miR156	miR156j	zma-miR156j-5p_R-1	-2.97001	0.0226994	Zm00001d020213_T005	-0.058168	0.992153	Zm00001d020213	#N/A	Probable receptor-like protein kinase	GO:0016310(phosphorylation);GO:0016301(kinase activity);GO:0006468(protein phosphorylation);GO:0004672(protein kinase activity);GO:0005524(ATP binding);GO:0004674(protein serine/threonine kinase activity);GO:0000166(nucleotide binding)	-	[T]Signal transduction mechanisms	Zm00001d020213
miR156	miR156j	zma-miR156j-5p_R-1	-2.97001	0.0226994	Zm00001d021056_T001	0	1	Zm00001d021056	#N/A	Squamosa promoter-binding-like protein 6	GO:0046872(metal ion binding);GO:0005634(nucleus);GO:0003677(DNA binding)	-	[S]Function unknown	Zm00001d021056
miR156	miR156j	zma-miR156j-5p_R-1	-2.97001	0.0226994	Zm00001d021473_T004	0.446485	0.736232	Zm00001d021473	#N/A	ATP binding protein	GO:0006468(protein phosphorylation);GO:0004672(protein kinase activity);GO:0005524(ATP binding)	-	[T]Signal transduction mechanisms	Zm00001d021473
miR156	miR156j	zma-miR156j-5p_R-1	-2.97001	0.0226994	Zm00001d021573_T001	1.08959	0.393672	Zm00001d021573	SBP	SBP domain containing protein	GO:0046872(metal ion binding);GO:0005634(nucleus);GO:0003677(DNA binding)	-	[K]Transcription	Zm00001d021573
miR156	miR156j	zma-miR156j-5p_R-1	-2.97001	0.0226994	Zm00001d021573_T002	0.470885	0.71102	Zm00001d021573	SBP	SBP domain containing protein	GO:0046872(metal ion binding);GO:0005634(nucleus);GO:0003677(DNA binding)	-	[K]Transcription	Zm00001d021573
miR156	miR156j	zma-miR156j-5p_R-1	-2.97001	0.0226994	Zm00001d022719_T001	#N/A	#N/A	Zm00001d022719	#N/A	-	-	-	-	-
miR156	miR156j	zma-miR156j-5p_R-1	-2.97001	0.0226994	Zm00001d023218_T030	#N/A	#N/A	Zm00001d023218	#N/A	-	-	-	-	-
miR156	miR156j	zma-miR156j-5p_R-1	-2.97001	0.0226994	Zm00001d023218_T031	#N/A	#N/A	Zm00001d023218	#N/A	-	-	-	-	-
miR156	miR156j	zma-miR156j-5p_R-1	-2.97001	0.0226994	Zm00001d023218_T032	#N/A	#N/A	Zm00001d023218	#N/A	-	-	-	-	-
miR156	miR156j	zma-miR156j-5p_R-1	-2.97001	0.0226994	Zm00001d026175_T001	#N/A	#N/A	Zm00001d026175	SBP	Squamosa promoter-binding protein-like (SBP domain) transcription factor family protein	GO:0046872(metal ion binding);GO:0005634(nucleus);GO:0003677(DNA binding)	-	[K]Transcription	Zm00001d026175
miR156	miR156j	zma-miR156j-5p_R-1	-2.97001	0.0226994	Zm00001d030173_T001	10.4083	0.000969959	Zm00001d030173	#N/A	Calmodulin-binding receptor-like cytoplasmic kinase 3	GO:0016310(phosphorylation);GO:0016301(kinase activity);GO:0006468(protein phosphorylation);GO:0005524(ATP binding);GO:0004674(protein serine/threonine kinase activity);GO:0004672(protein kinase activity);GO:0000166(nucleotide binding)	-	[T]Signal transduction mechanisms	Zm00001d030173
miR156	miR156j	zma-miR156j-5p_R-1	-2.97001	0.0226994	Zm00001d030173_T003	0.0671262	0.969995	Zm00001d030173	#N/A	Calmodulin-binding receptor-like cytoplasmic kinase 3	GO:0016310(phosphorylation);GO:0016301(kinase activity);GO:0006468(protein phosphorylation);GO:0005524(ATP binding);GO:0004674(protein serine/threonine kinase activity);GO:0004672(protein kinase activity);GO:0000166(nucleotide binding)	-	[T]Signal transduction mechanisms	Zm00001d030173
miR156	miR156j	zma-miR156j-5p_R-1	-2.97001	0.0226994	Zm00001d030173_T005	-0.76492	0.270789	Zm00001d030173	#N/A	Calmodulin-binding receptor-like cytoplasmic kinase 3	GO:0016310(phosphorylation);GO:0016301(kinase activity);GO:0006468(protein phosphorylation);GO:0005524(ATP binding);GO:0004674(protein serine/threonine kinase activity);GO:0004672(protein kinase activity);GO:0000166(nucleotide binding)	-	[T]Signal transduction mechanisms	Zm00001d030173
miR156	miR156j	zma-miR156j-5p_R-1	-2.97001	0.0226994	Zm00001d030173_T006	0.206491	0.922809	Zm00001d030173	#N/A	Calmodulin-binding receptor-like cytoplasmic kinase 3	GO:0016310(phosphorylation);GO:0016301(kinase activity);GO:0006468(protein phosphorylation);GO:0005524(ATP binding);GO:0004674(protein serine/threonine kinase activity);GO:0004672(protein kinase activity);GO:0000166(nucleotide binding)	-	[T]Signal transduction mechanisms	Zm00001d030173
miR156	miR156j	zma-miR156j-5p_R-1	-2.97001	0.0226994	Zm00001d030173_T007	#N/A	#N/A	Zm00001d030173	#N/A	-	-	-	-	-
miR156	miR156j	zma-miR156j-5p_R-1	-2.97001	0.0226994	Zm00001d030173_T009	-0.144743	0.924255	Zm00001d030173	#N/A	Calmodulin-binding receptor-like cytoplasmic kinase 3	GO:0016310(phosphorylation);GO:0016301(kinase activity);GO:0006468(protein phosphorylation);GO:0005524(ATP binding);GO:0004674(protein serine/threonine kinase activity);GO:0004672(protein kinase activity);GO:0000166(nucleotide binding)	-	[T]Signal transduction mechanisms	Zm00001d030173
miR156	miR156j	zma-miR156j-5p_R-1	-2.97001	0.0226994	Zm00001d030173_T011	#N/A	#N/A	Zm00001d030173	#N/A	-	-	-	-	-
miR156	miR156j	zma-miR156j-5p_R-1	-2.97001	0.0226994	Zm00001d030173_T013	0.62026	0.580091	Zm00001d030173	#N/A	Calmodulin-binding receptor-like cytoplasmic kinase 3	GO:0016310(phosphorylation);GO:0016301(kinase activity);GO:0006468(protein phosphorylation);GO:0005524(ATP binding);GO:0004674(protein serine/threonine kinase activity);GO:0004672(protein kinase activity);GO:0000166(nucleotide binding)	-	[T]Signal transduction mechanisms	Zm00001d030173
miR156	miR156j	zma-miR156j-5p_R-1	-2.97001	0.0226994	Zm00001d030173_T014	-0.978402	0.364415	Zm00001d030173	#N/A	Calmodulin-binding receptor-like cytoplasmic kinase 3	GO:0016310(phosphorylation);GO:0016301(kinase activity);GO:0006468(protein phosphorylation);GO:0005524(ATP binding);GO:0004674(protein serine/threonine kinase activity);GO:0004672(protein kinase activity);GO:0000166(nucleotide binding)	-	[T]Signal transduction mechanisms	Zm00001d030173
miR156	miR156j	zma-miR156j-5p_R-1	-2.97001	0.0226994	Zm00001d030173_T017	0	1	Zm00001d030173	#N/A	Calmodulin-binding receptor-like cytoplasmic kinase 3	GO:0016310(phosphorylation);GO:0016301(kinase activity);GO:0006468(protein phosphorylation);GO:0005524(ATP binding);GO:0004674(protein serine/threonine kinase activity);GO:0004672(protein kinase activity);GO:0000166(nucleotide binding)	-	[T]Signal transduction mechanisms	Zm00001d030173
miR156	miR156j	zma-miR156j-5p_R-1	-2.97001	0.0226994	Zm00001d030173_T021	0	1	Zm00001d030173	#N/A	Calmodulin-binding receptor-like cytoplasmic kinase 3	GO:0016310(phosphorylation);GO:0016301(kinase activity);GO:0006468(protein phosphorylation);GO:0005524(ATP binding);GO:0004674(protein serine/threonine kinase activity);GO:0004672(protein kinase activity);GO:0000166(nucleotide binding)	-	[T]Signal transduction mechanisms	Zm00001d030173
miR156	miR156j	zma-miR156j-5p_R-1	-2.97001	0.0226994	Zm00001d030173_T022	0	1	Zm00001d030173	#N/A	Calmodulin-binding receptor-like cytoplasmic kinase 3	GO:0016310(phosphorylation);GO:0016301(kinase activity);GO:0006468(protein phosphorylation);GO:0005524(ATP binding);GO:0004674(protein serine/threonine kinase activity);GO:0004672(protein kinase activity);GO:0000166(nucleotide binding)	-	[T]Signal transduction mechanisms	Zm00001d030173
miR156	miR156j	zma-miR156j-5p_R-1	-2.97001	0.0226994	Zm00001d030173_T024	0	1	Zm00001d030173	#N/A	Calmodulin-binding receptor-like cytoplasmic kinase 3	GO:0016310(phosphorylation);GO:0016301(kinase activity);GO:0006468(protein phosphorylation);GO:0005524(ATP binding);GO:0004674(protein serine/threonine kinase activity);GO:0004672(protein kinase activity);GO:0000166(nucleotide binding)	-	[T]Signal transduction mechanisms	Zm00001d030173
miR156	miR156j	zma-miR156j-5p_R-1	-2.97001	0.0226994	Zm00001d035363_T001	#N/A	#N/A	Zm00001d035363	#N/A	-	-	-	-	Zm00001d035363
miR156	miR156j	zma-miR156j-5p_R-1	-2.97001	0.0226994	Zm00001d037674_T001	0	1	Zm00001d037674	#N/A	Alliin lyase	GO:0016846(carbon-sulfur lyase activity);GO:0016829(lyase activity);GO:0003824(catalytic activity);GO:0016021(integral component of membrane);GO:0016020(membrane)	-	[S]Function unknown	Zm00001d037674
miR156	miR156j	zma-miR156j-5p_R-1	-2.97001	0.0226994	Zm00001d037674_T002	#N/A	#N/A	Zm00001d037674	#N/A	-	-	-	-	-
miR156	miR156j	zma-miR156j-5p_R-1	-2.97001	0.0226994	Zm00001d043134_T006	0.40614	0.760924	Zm00001d043134	#N/A	Exostosin family protein	GO:0005794(Golgi apparatus)	-	[S]Function unknown	Zm00001d043134
miR156	miR156j	zma-miR156j-5p_R-1	-2.97001	0.0226994	Zm00001d047540_T005	0	1	Zm00001d047540	#N/A	Guanine nucleotide exchange factor SPIKE 1	GO:0043547(positive regulation of GTPase activity);GO:0007264(small GTPase mediated signal transduction);GO:0005622(intracellular);GO:0005085(guanyl-nucleotide exchange factor activity);GO:0016021(integral component of membrane);GO:0016020(membrane)	-	[S]Function unknown	Zm00001d047540
miR156	miR156j	zma-miR156j-5p_R-1	-2.97001	0.0226994	Zm00001d049676_T004	-2.74579	0.0807895	Zm00001d049676	#N/A	Polyadenylate-binding protein-interacting protein 10	GO:0003723(RNA binding);GO:0003676(nucleic acid binding)	-	[S]Function unknown	Zm00001d049676
miR156	miR156j	zma-miR156j-5p_R-1	-2.97001	0.0226994	Zm00001d050836_T001	0.970198	0.46548	Zm00001d050836	#N/A	Polyadenylate-binding protein-interacting protein 10	GO:0003676(nucleic acid binding)	-	[S]Function unknown	Zm00001d050836
miR156	miR156j	zma-miR156j-5p_R-1	-2.97001	0.0226994	Zm00001d052011_T001	#N/A	#N/A	Zm00001d052011	#N/A	-	-	-	-	-
miR156	miR156j	zma-miR156j-5p_R-1	-2.97001	0.0226994	Zm00001d052011_T003	#N/A	#N/A	Zm00001d052011	#N/A	-	-	-	-	-
miR156	miR156j	zma-miR156j-5p_R-1	-2.97001	0.0226994	Zm00001d052011_T004	#N/A	#N/A	Zm00001d052011	#N/A	-	-	-	-	-
miR156	miR156j	zma-miR156j-5p_R-1	-2.97001	0.0226994	Zm00001d052011_T005	#N/A	#N/A	Zm00001d052011	#N/A	-	-	-	-	-
miR156	miR156j	zma-miR156j-5p_R-1	-2.97001	0.0226994	Zm00001d052011_T006	#N/A	#N/A	Zm00001d052011	#N/A	-	-	-	-	-
miR156	miR156j	zma-miR156j-5p_R-1	-2.97001	0.0226994	Zm00001d052011_T007	#N/A	#N/A	Zm00001d052011	#N/A	-	-	-	-	-
miR156	miR156j	zma-miR156j-5p_R-1	-2.97001	0.0226994	Zm00001d052071_T001	0	1	Zm00001d052071	#N/A	Anoctamin-like protein	GO:0016021(integral component of membrane);GO:0016020(membrane)	-	[S]Function unknown	Zm00001d052071
miR156	miR156j	zma-miR156j-5p_R-1	-2.97001	0.0226994	Zm00001d052071_T002	#N/A	#N/A	Zm00001d052071	#N/A	-	-	-	-	-
miR156	miR156j	zma-miR156j-5p_R-1	-2.97001	0.0226994	Zm00001d052890_T001	3.01609	0.102665	Zm00001d052890	SBP	Squamosa promoter-binding-like protein 15	GO:0046872(metal ion binding);GO:0005634(nucleus);GO:0003677(DNA binding)	-	[K]Transcription	Zm00001d052890
miR156	miR156j	zma-miR156j-5p_R-1	-2.97001	0.0226994	Zm00001d052906_T001	0	1	Zm00001d052906	#N/A	Putative lectin-domain receptor-like protein kinase family protein	GO:0030246(carbohydrate binding);GO:0016310(phosphorylation);GO:0016301(kinase activity);GO:0006468(protein phosphorylation);GO:0004672(protein kinase activity);GO:0005524(ATP binding);GO:0016021(integral component of membrane);GO:0016020(membrane)	-	[T]Signal transduction mechanisms	Zm00001d052906
miR156	miR156j	zma-miR156j-5p_R-1	-2.97001	0.0226994	Zm00001d053831_T001	0	1	Zm00001d053831	#N/A	CRIB domain-containing protein RIC10	-	-	[S]Function unknown	Zm00001d053831
miR156	miR156j	zma-miR156j-5p_R-1	-2.97001	0.0226994	Zm00001d053983_T004	-0.871927	0.550745	Zm00001d053983	#N/A	Probable ATP synthase 24 kDa subunit mitochondrial	GO:0009555(pollen development)	-	[U]Intracellular trafficking, secretion, and vesicular transport	Zm00001d053983
miR156	miR156j	zma-miR156j-5p_R-1	-2.97001	0.0226994	Zm00001d015410_T001	-1.46708	0.266216	Zm00001d015410	SBP	Squamosa promoter-binding-like protein 2	GO:0046872(metal ion binding);GO:0005634(nucleus);GO:0003677(DNA binding)	-	[K]Transcription	Zm00001d015410
miR156	miR156j	zma-miR156j-5p_R-1	-2.97001	0.0226994	Zm00001d015410_T003	0	1	Zm00001d015410	SBP	Squamosa promoter-binding-like protein 2	GO:0046872(metal ion binding);GO:0005634(nucleus);GO:0003677(DNA binding)	-	[K]Transcription	Zm00001d015410
miR156	miR156j	zma-miR156j-5p_R-1	-2.97001	0.0226994	Zm00001d015410_T002	-0.323704	0.755958	Zm00001d015410	SBP	Squamosa promoter-binding-like protein 2	GO:0046872(metal ion binding);GO:0005634(nucleus);GO:0003677(DNA binding)	-	[K]Transcription	Zm00001d015410
miR156	miR156j	zma-miR156j-5p_R-1	-2.97001	0.0226994	Zm00001d031451_T001	-0.945847	0.466016	Zm00001d031451	SBP	SBP-domain protein 5	GO:0046872(metal ion binding);GO:0005634(nucleus);GO:0003677(DNA binding)	-	[K]Transcription	Zm00001d031451
miR156	miR156j	zma-miR156j-5p_R-1	-2.97001	0.0226994	Zm00001d020941_T001	0	1	Zm00001d020941	SBP	tassel sheath4	GO:0046872(metal ion binding);GO:0005634(nucleus);GO:0003677(DNA binding)	-	[K]Transcription	Zm00001d020941
miR156	miR156j	zma-miR156j-5p_R-1	-2.97001	0.0226994	Zm00001d053775_T001	-0.516597	0.680579	Zm00001d053775	SBP	Squamosa promoter-binding-like protein 2	GO:0046872(metal ion binding);GO:0005634(nucleus);GO:0003677(DNA binding)	-	[K]Transcription	Zm00001d053775
miR156	miR156j	zma-miR156j-5p_R-1	-2.97001	0.0226994	Zm00001d006451_T001	2.02309	0.125036	Zm00001d006451	SBP	Squamosa promoter-binding-like protein 5	GO:0046872(metal ion binding);GO:0005634(nucleus);GO:0003677(DNA binding)	-	[K]Transcription	Zm00001d006451
miR156	miR156j	zma-miR156j-5p_R-1	-2.97001	0.0226994	Zm00001d006028_T001	1.7105	0.243161	Zm00001d006028	SBP	Squamosa promoter-binding-like protein 15	GO:0046872(metal ion binding);GO:0005634(nucleus);GO:0003677(DNA binding)	-	[K]Transcription	Zm00001d006028
miR156	miR156j	zma-miR156j-5p_R-1	-2.97001	0.0226994	Zm00001d042319_T001	0	1	Zm00001d042319	SBP	Squamosa promoter-binding-like protein 6	GO:0046872(metal ion binding);GO:0005634(nucleus);GO:0003677(DNA binding)	-	[S]Function unknown	Zm00001d042319
miR156	miR156j	zma-miR156j-5p_R-1	-2.97001	0.0226994	Zm00001d049165_T001	#N/A	#N/A	Zm00001d049165	SBP	-	-	-	-	-
miR156	miR156j	zma-miR156j-5p_R-1	-2.97001	0.0226994	Zm00001d049822_T001	0	1	Zm00001d049822	SBP	teosinte glume architecture1	GO:0046872(metal ion binding);GO:0005634(nucleus);GO:0003677(DNA binding)	-	[S]Function unknown	TGA1
miR156	miR156j	zma-miR156j-5p_R-1	-2.97001	0.0226994	Zm00001d049824_T002	0	1	Zm00001d049824	SBP	neighbor of tga1	GO:0046872(metal ion binding);GO:0005634(nucleus);GO:0003677(DNA binding)	-	[S]Function unknown	Zm00001d049824
miR156	miR156j	zma-miR156j-5p_R-1	-2.97001	0.0226994	Zm00001d049824_T001	1.86992	0.189103	Zm00001d049824	SBP	neighbor of tga1	GO:0046872(metal ion binding);GO:0005634(nucleus);GO:0003677(DNA binding)	-	[S]Function unknown	Zm00001d049824
miR156	miR156j	zma-miR156j-5p_R-1	-2.97001	0.0226994	Zm00001d049165_T002	-1.01544	0.49007	Zm00001d049165	SBP	Squamosa promoter-binding-like protein 18	GO:0046872(metal ion binding);GO:0005634(nucleus);GO:0003677(DNA binding)	-	[K]Transcription	Zm00001d049165
miR156	miR156j	zma-miR156j-5p_R-1	-2.97001	0.0226994	Zm00001d014698_T006	#N/A	#N/A	Zm00001d014698	SBP	Squamosa promoter-binding-like protein 11	GO:0046872(metal ion binding);GO:0005634(nucleus);GO:0003677(DNA binding)	-	[K]Transcription	Zm00001d014698
miR156	miR156j	zma-miR156j-5p_R-1	-2.97001	0.0226994	Zm00001d014698_T004	0	1	Zm00001d014698	SBP	Squamosa promoter-binding-like protein 11	GO:0046872(metal ion binding);GO:0005634(nucleus);GO:0003677(DNA binding)	-	[K]Transcription	Zm00001d014698
miR156	miR156j	zma-miR156j-5p_R-1	-2.97001	0.0226994	Zm00001d015233_T005	#N/A	#N/A	Zm00001d015233	SBP	-	-	-	-	-
miR156	miR156j	zma-miR156j-5p_R-1	-2.97001	0.0226994	Zm00001d015233_T002	2.22516	0.059479	Zm00001d015233	SBP	Squamosa promoter-binding-like protein 2	GO:0046872(metal ion binding);GO:0005634(nucleus);GO:0003677(DNA binding)	-	[K]Transcription	Zm00001d015233
miR156	miR156j	zma-miR156j-5p_R-1	-2.97001	0.0226994	Zm00001d014698_T005	0.813916	0.522778	Zm00001d014698	SBP	Squamosa promoter-binding-like protein 11	GO:0046872(metal ion binding);GO:0005634(nucleus);GO:0003677(DNA binding)	-	[K]Transcription	Zm00001d014698
miR156	miR156j	zma-miR156j-5p_R-1	-2.97001	0.0226994	Zm00001d014698_T003	0	1	Zm00001d014698	SBP	Squamosa promoter-binding-like protein 11	GO:0046872(metal ion binding);GO:0005634(nucleus);GO:0003677(DNA binding)	-	[K]Transcription	Zm00001d014698
miR156	miR156j	zma-miR156j-5p_R-1	-2.97001	0.0226994	Zm00001d015233_T004	2.41607	0.0468114	Zm00001d015233	SBP	Squamosa promoter-binding-like protein 2	GO:0046872(metal ion binding);GO:0005634(nucleus);GO:0003677(DNA binding)	-	[K]Transcription	Zm00001d015233
miR156	miR156j	zma-miR156j-5p_R-1	-2.97001	0.0226994	Zm00001d015233_T010	#N/A	#N/A	Zm00001d015233	SBP	-	-	-	-	-
miR156	miR156j	zma-miR156j-5p_R-1	-2.97001	0.0226994	Zm00001d015233_T009	1.16313	0.517145	Zm00001d015233	SBP	Squamosa promoter-binding-like protein 2	GO:0046872(metal ion binding);GO:0005634(nucleus);GO:0003677(DNA binding)	-	[K]Transcription	Zm00001d015233
miR156	miR156j	zma-miR156j-5p_R-1	-2.97001	0.0226994	Zm00001d014698_T002	#N/A	#N/A	Zm00001d014698	SBP	Squamosa promoter-binding-like protein 11	GO:0046872(metal ion binding);GO:0005634(nucleus);GO:0003677(DNA binding)	-	[K]Transcription	Zm00001d014698
miR156	miR156j	zma-miR156j-5p_R-1	-2.97001	0.0226994	Zm00001d015233_T008	-9.36116	0.000351797	Zm00001d015233	SBP	Squamosa promoter-binding-like protein 2	GO:0046872(metal ion binding);GO:0005634(nucleus);GO:0003677(DNA binding)	-	[K]Transcription	Zm00001d015233
miR156	miR156j	zma-miR156j-5p_R-1	-2.97001	0.0226994	Zm00001d014698_T001	1.10181	0.370764	Zm00001d014698	SBP	Squamosa promoter-binding-like protein 11	GO:0046872(metal ion binding);GO:0005634(nucleus);GO:0003677(DNA binding)	-	[K]Transcription	Zm00001d014698
miR156	miR156j	zma-miR156j-5p_R-1	-2.97001	0.0226994	Zm00001d015233_T001	0	1	Zm00001d015233	SBP	Squamosa promoter-binding-like protein 2	GO:0046872(metal ion binding);GO:0005634(nucleus);GO:0003677(DNA binding)	-	[K]Transcription	Zm00001d015233
miR156	miR156j	zma-miR156j-5p_R-1	-2.97001	0.0226994	Zm00001d015233_T003	0	1	Zm00001d015233	SBP	Squamosa promoter-binding-like protein 2	GO:0046872(metal ion binding);GO:0005634(nucleus);GO:0003677(DNA binding)	-	[K]Transcription	Zm00001d015233
miR156	miR156j	zma-miR156j-5p_R-1	-2.97001	0.0226994	Zm00001d015233_T011	1.03885	0.501848	Zm00001d015233	SBP	Squamosa promoter-binding-like protein 2	GO:0046872(metal ion binding);GO:0005634(nucleus);GO:0003677(DNA binding)	-	[K]Transcription	Zm00001d015233
miR156	miR156j	zma-miR156j-5p_R-1	-2.97001	0.0226994	Zm00001d015233_T006	-9.37687	0.000257228	Zm00001d015233	SBP	Squamosa promoter-binding-like protein 2	GO:0046872(metal ion binding);GO:0005634(nucleus);GO:0003677(DNA binding)	-	[K]Transcription	Zm00001d015233
miR156	miR156j	zma-miR156j-5p_R-1	-2.97001	0.0226994	Zm00001d015233_T007	0	1	Zm00001d015233	SBP	Squamosa promoter-binding-like protein 2	GO:0046872(metal ion binding);GO:0005634(nucleus);GO:0003677(DNA binding)	-	[K]Transcription	Zm00001d015233
miR156	miR156j	zma-miR156j-5p_R-1	-2.97001	0.0226994	Zm00001d053890_T006	#N/A	#N/A	Zm00001d053890	SBP	-	-	-	-	-
miR156	miR156j	zma-miR156j-5p_R-1	-2.97001	0.0226994	Zm00001d053890_T004	#N/A	#N/A	Zm00001d053890	SBP	-	-	-	-	-
miR156	miR156j	zma-miR156j-5p_R-1	-2.97001	0.0226994	Zm00001d053890_T001	0	1	Zm00001d053890	SBP	Squamosa promoter-binding-like protein 2	GO:0046872(metal ion binding);GO:0005634(nucleus);GO:0003677(DNA binding)	-	[K]Transcription	Zm00001d053890
miR156	miR156j	zma-miR156j-5p_R-1	-2.97001	0.0226994	Zm00001d053890_T008	#N/A	#N/A	Zm00001d053890	SBP	-	-	-	-	-
miR156	miR156j	zma-miR156j-5p_R-1	-2.97001	0.0226994	Zm00001d053890_T002	#N/A	#N/A	Zm00001d053890	SBP	-	-	-	-	-
miR156	miR156j	zma-miR156j-5p_R-1	-2.97001	0.0226994	Zm00001d053890_T007	#N/A	#N/A	Zm00001d053890	SBP	-	-	-	-	-
miR156	miR156j	zma-miR156j-5p_R-1	-2.97001	0.0226994	Zm00001d053890_T003	#N/A	#N/A	Zm00001d053890	SBP	Squamosa promoter-binding-like protein 2	GO:0046872(metal ion binding);GO:0005634(nucleus);GO:0003677(DNA binding)	-	[K]Transcription	Zm00001d053890
miR156	miR156j	zma-miR156j-5p_R-1	-2.97001	0.0226994	Zm00001d053890_T005	0	1	Zm00001d053890	SBP	Squamosa promoter-binding-like protein 2	GO:0046872(metal ion binding);GO:0005634(nucleus);GO:0003677(DNA binding)	-	[K]Transcription	Zm00001d053890
miR156	miR156k	zma-miR156k-5p_L+1	-1.28109	0.00465038	Zm00001d006028_T001	1.7105	0.243161	Zm00001d006028	SBP	Squamosa promoter-binding-like protein 15	GO:0046872(metal ion binding);GO:0005634(nucleus);GO:0003677(DNA binding)	-	[K]Transcription	Zm00001d006028
miR156	miR156k	zma-miR156k-5p_L+1	-1.28109	0.00465038	Zm00001d006091_T001	0	1	Zm00001d006091	SBP	Squamosa promoter-binding-like protein 6	GO:0046872(metal ion binding);GO:0005634(nucleus);GO:0003677(DNA binding)	-	[S]Function unknown	Zm00001d006091
miR156	miR156k	zma-miR156k-5p_L+1	-1.28109	0.00465038	Zm00001d006451_T001	2.02309	0.125036	Zm00001d006451	SBP	Squamosa promoter-binding-like protein 5	GO:0046872(metal ion binding);GO:0005634(nucleus);GO:0003677(DNA binding)	-	[K]Transcription	Zm00001d006451
miR156	miR156k	zma-miR156k-5p_L+1	-1.28109	0.00465038	Zm00001d008859_T001	0.677934	0.497007	Zm00001d008859	#N/A	Alkaline phytoceramidase (aPHC)	GO:0016021(integral component of membrane);GO:0016020(membrane)	-	[S]Function unknown	Zm00001d008859
miR156	miR156k	zma-miR156k-5p_L+1	-1.28109	0.00465038	Zm00001d012015_T001	1.97495	0.047157	Zm00001d012015	SBP	Squamosa promoter-binding protein-like (SBP domain) transcription factor family protein	GO:0046872(metal ion binding);GO:0005634(nucleus);GO:0003677(DNA binding)	-	[S]Function unknown	Zm00001d012015
miR156	miR156k	zma-miR156k-5p_L+1	-1.28109	0.00465038	Zm00001d021056_T001	0	1	Zm00001d021056	#N/A	Squamosa promoter-binding-like protein 6	GO:0046872(metal ion binding);GO:0005634(nucleus);GO:0003677(DNA binding)	-	[S]Function unknown	Zm00001d021056
miR156	miR156k	zma-miR156k-5p_L+1	-1.28109	0.00465038	Zm00001d026175_T001	#N/A	#N/A	Zm00001d026175	SBP	Squamosa promoter-binding protein-like (SBP domain) transcription factor family protein	GO:0046872(metal ion binding);GO:0005634(nucleus);GO:0003677(DNA binding)	-	[K]Transcription	Zm00001d026175
miR156	miR156k	zma-miR156k-5p_L+1	-1.28109	0.00465038	Zm00001d039616_T001	2.52476	0.162883	Zm00001d039616	#N/A	Probable folate-biopterin transporter 4	GO:0006810(transport);GO:0016021(integral component of membrane);GO:0016020(membrane)	-	[G]Carbohydrate transport and metabolism	Zm00001d039616
miR156	miR156k	zma-miR156k-5p_L+1	-1.28109	0.00465038	Zm00001d039616_T002	1.51097	0.0472729	Zm00001d039616	#N/A	Probable folate-biopterin transporter 4	GO:0006810(transport);GO:0016021(integral component of membrane);GO:0016020(membrane)	-	[G]Carbohydrate transport and metabolism	Zm00001d039616
miR156	miR156k	zma-miR156k-5p_L+1	-1.28109	0.00465038	Zm00001d039616_T003	0	1	Zm00001d039616	#N/A	Probable folate-biopterin transporter 4	GO:0006810(transport);GO:0016021(integral component of membrane);GO:0016020(membrane)	-	[G]Carbohydrate transport and metabolism	Zm00001d039616
miR156	miR156k	zma-miR156k-5p_L+1	-1.28109	0.00465038	Zm00001d042319_T001	0	1	Zm00001d042319	SBP	Squamosa promoter-binding-like protein 6	GO:0046872(metal ion binding);GO:0005634(nucleus);GO:0003677(DNA binding)	-	[S]Function unknown	Zm00001d042319
miR156	miR156k	zma-miR156k-5p_L+1	-1.28109	0.00465038	Zm00001d047540_T005	0	1	Zm00001d047540	#N/A	Guanine nucleotide exchange factor SPIKE 1	GO:0043547(positive regulation of GTPase activity);GO:0007264(small GTPase mediated signal transduction);GO:0005622(intracellular);GO:0005085(guanyl-nucleotide exchange factor activity);GO:0016021(integral component of membrane);GO:0016020(membrane)	-	[S]Function unknown	Zm00001d047540
miR156	miR156k	zma-miR156k-5p_L+1	-1.28109	0.00465038	Zm00001d049165_T001	#N/A	#N/A	Zm00001d049165	SBP	-	-	-	-	-
miR156	miR156k	zma-miR156k-5p_L+1	-1.28109	0.00465038	Zm00001d049165_T002	-1.01544	0.49007	Zm00001d049165	SBP	Squamosa promoter-binding-like protein 18	GO:0046872(metal ion binding);GO:0005634(nucleus);GO:0003677(DNA binding)	-	[K]Transcription	Zm00001d049165
miR156	miR156k	zma-miR156k-5p_L+1	-1.28109	0.00465038	Zm00001d049822_T001	0	1	Zm00001d049822	SBP	teosinte glume architecture1	GO:0046872(metal ion binding);GO:0005634(nucleus);GO:0003677(DNA binding)	-	[S]Function unknown	TGA1
miR156	miR156k	zma-miR156k-5p_L+1	-1.28109	0.00465038	Zm00001d049824_T001	1.86992	0.189103	Zm00001d049824	SBP	neighbor of tga1	GO:0046872(metal ion binding);GO:0005634(nucleus);GO:0003677(DNA binding)	-	[S]Function unknown	Zm00001d049824
miR156	miR156k	zma-miR156k-5p_L+1	-1.28109	0.00465038	Zm00001d049824_T002	0	1	Zm00001d049824	SBP	neighbor of tga1	GO:0046872(metal ion binding);GO:0005634(nucleus);GO:0003677(DNA binding)	-	[S]Function unknown	Zm00001d049824
miR156	miR156k	zma-miR156k-5p_L+1	-1.28109	0.00465038	Zm00001d052071_T001	0	1	Zm00001d052071	#N/A	Anoctamin-like protein	GO:0016021(integral component of membrane);GO:0016020(membrane)	-	[S]Function unknown	Zm00001d052071
miR156	miR156k	zma-miR156k-5p_L+1	-1.28109	0.00465038	Zm00001d052071_T002	#N/A	#N/A	Zm00001d052071	#N/A	-	-	-	-	-
miR156	miR156k	zma-miR156k-5p_L+1	-1.28109	0.00465038	Zm00001d052890_T001	3.01609	0.102665	Zm00001d052890	SBP	Squamosa promoter-binding-like protein 15	GO:0046872(metal ion binding);GO:0005634(nucleus);GO:0003677(DNA binding)	-	[K]Transcription	Zm00001d052890
miR156	miR156k	zma-miR156k-5p_L+1	-1.28109	0.00465038	Zm00001d052906_T001	0	1	Zm00001d052906	#N/A	Putative lectin-domain receptor-like protein kinase family protein	GO:0030246(carbohydrate binding);GO:0016310(phosphorylation);GO:0016301(kinase activity);GO:0006468(protein phosphorylation);GO:0004672(protein kinase activity);GO:0005524(ATP binding);GO:0016021(integral component of membrane);GO:0016020(membrane)	-	[T]Signal transduction mechanisms	Zm00001d052906
miR156	miR156k	zma-miR156k-5p_L+1	-1.28109	0.00465038	Zm00001d053890_T001	0	1	Zm00001d053890	SBP	Squamosa promoter-binding-like protein 2	GO:0046872(metal ion binding);GO:0005634(nucleus);GO:0003677(DNA binding)	-	[K]Transcription	Zm00001d053890
miR156	miR156k	zma-miR156k-5p_L+1	-1.28109	0.00465038	Zm00001d053890_T002	#N/A	#N/A	Zm00001d053890	SBP	-	-	-	-	-
miR156	miR156k	zma-miR156k-5p_L+1	-1.28109	0.00465038	Zm00001d053890_T003	#N/A	#N/A	Zm00001d053890	SBP	Squamosa promoter-binding-like protein 2	GO:0046872(metal ion binding);GO:0005634(nucleus);GO:0003677(DNA binding)	-	[K]Transcription	Zm00001d053890
miR156	miR156k	zma-miR156k-5p_L+1	-1.28109	0.00465038	Zm00001d053890_T004	#N/A	#N/A	Zm00001d053890	SBP	-	-	-	-	-
miR156	miR156k	zma-miR156k-5p_L+1	-1.28109	0.00465038	Zm00001d053890_T005	0	1	Zm00001d053890	SBP	Squamosa promoter-binding-like protein 2	GO:0046872(metal ion binding);GO:0005634(nucleus);GO:0003677(DNA binding)	-	[K]Transcription	Zm00001d053890
miR156	miR156k	zma-miR156k-5p_L+1	-1.28109	0.00465038	Zm00001d053890_T006	#N/A	#N/A	Zm00001d053890	SBP	-	-	-	-	-
miR156	miR156k	zma-miR156k-5p_L+1	-1.28109	0.00465038	Zm00001d053890_T007	#N/A	#N/A	Zm00001d053890	SBP	-	-	-	-	-
miR156	miR156k	zma-miR156k-5p_L+1	-1.28109	0.00465038	Zm00001d053890_T008	#N/A	#N/A	Zm00001d053890	SBP	-	-	-	-	-
miR156	miR156k	zma-miR156k-5p_L+1	-1.28109	0.00465038	Zm00001d015233_T001	0	1	Zm00001d015233	SBP	Squamosa promoter-binding-like protein 2	GO:0046872(metal ion binding);GO:0005634(nucleus);GO:0003677(DNA binding)	-	[K]Transcription	Zm00001d015233
miR156	miR156k	zma-miR156k-5p_L+1	-1.28109	0.00465038	Zm00001d015233_T005	#N/A	#N/A	Zm00001d015233	SBP	-	-	-	-	-
miR156	miR156k	zma-miR156k-5p_L+1	-1.28109	0.00465038	Zm00001d015233_T010	#N/A	#N/A	Zm00001d015233	SBP	-	-	-	-	-
miR156	miR156k	zma-miR156k-5p_L+1	-1.28109	0.00465038	Zm00001d015410_T001	-1.46708	0.266216	Zm00001d015410	SBP	Squamosa promoter-binding-like protein 2	GO:0046872(metal ion binding);GO:0005634(nucleus);GO:0003677(DNA binding)	-	[K]Transcription	Zm00001d015410
miR156	miR156k	zma-miR156k-5p_L+1	-1.28109	0.00465038	Zm00001d015410_T003	0	1	Zm00001d015410	SBP	Squamosa promoter-binding-like protein 2	GO:0046872(metal ion binding);GO:0005634(nucleus);GO:0003677(DNA binding)	-	[K]Transcription	Zm00001d015410
miR156	miR156k	zma-miR156k-5p_L+1	-1.28109	0.00465038	Zm00001d015410_T002	-0.323704	0.755958	Zm00001d015410	SBP	Squamosa promoter-binding-like protein 2	GO:0046872(metal ion binding);GO:0005634(nucleus);GO:0003677(DNA binding)	-	[K]Transcription	Zm00001d015410
miR156	miR156k	zma-miR156k-5p_L+1	-1.28109	0.00465038	Zm00001d021573_T002	0.470885	0.71102	Zm00001d021573	SBP	SBP domain containing protein	GO:0046872(metal ion binding);GO:0005634(nucleus);GO:0003677(DNA binding)	-	[K]Transcription	Zm00001d021573
miR156	miR156k	zma-miR156k-5p_L+1	-1.28109	0.00465038	Zm00001d021573_T001	1.08959	0.393672	Zm00001d021573	SBP	SBP domain containing protein	GO:0046872(metal ion binding);GO:0005634(nucleus);GO:0003677(DNA binding)	-	[K]Transcription	Zm00001d021573
miR156	miR156k	zma-miR156k-5p_L+1	-1.28109	0.00465038	Zm00001d014698_T006	#N/A	#N/A	Zm00001d014698	SBP	Squamosa promoter-binding-like protein 11	GO:0046872(metal ion binding);GO:0005634(nucleus);GO:0003677(DNA binding)	-	[K]Transcription	Zm00001d014698
miR156	miR156k	zma-miR156k-5p_L+1	-1.28109	0.00465038	Zm00001d014698_T004	0	1	Zm00001d014698	SBP	Squamosa promoter-binding-like protein 11	GO:0046872(metal ion binding);GO:0005634(nucleus);GO:0003677(DNA binding)	-	[K]Transcription	Zm00001d014698
miR156	miR156k	zma-miR156k-5p_L+1	-1.28109	0.00465038	Zm00001d014698_T005	0.813916	0.522778	Zm00001d014698	SBP	Squamosa promoter-binding-like protein 11	GO:0046872(metal ion binding);GO:0005634(nucleus);GO:0003677(DNA binding)	-	[K]Transcription	Zm00001d014698
miR156	miR156k	zma-miR156k-5p_L+1	-1.28109	0.00465038	Zm00001d014698_T003	0	1	Zm00001d014698	SBP	Squamosa promoter-binding-like protein 11	GO:0046872(metal ion binding);GO:0005634(nucleus);GO:0003677(DNA binding)	-	[K]Transcription	Zm00001d014698
miR156	miR156k	zma-miR156k-5p_L+1	-1.28109	0.00465038	Zm00001d014698_T002	#N/A	#N/A	Zm00001d014698	SBP	Squamosa promoter-binding-like protein 11	GO:0046872(metal ion binding);GO:0005634(nucleus);GO:0003677(DNA binding)	-	[K]Transcription	Zm00001d014698
miR156	miR156k	zma-miR156k-5p_L+1	-1.28109	0.00465038	Zm00001d014698_T001	1.10181	0.370764	Zm00001d014698	SBP	Squamosa promoter-binding-like protein 11	GO:0046872(metal ion binding);GO:0005634(nucleus);GO:0003677(DNA binding)	-	[K]Transcription	Zm00001d014698
miR156	miR156k	zma-miR156k-5p_L+1	-1.28109	0.00465038	Zm00001d053775_T001	-0.516597	0.680579	Zm00001d053775	SBP	Squamosa promoter-binding-like protein 2	GO:0046872(metal ion binding);GO:0005634(nucleus);GO:0003677(DNA binding)	-	[K]Transcription	Zm00001d053775
miR156	miR156k	zma-miR156k-5p_L+1	-1.28109	0.00465038	Zm00001d031451_T001	-0.945847	0.466016	Zm00001d031451	SBP	SBP-domain protein 5	GO:0046872(metal ion binding);GO:0005634(nucleus);GO:0003677(DNA binding)	-	[K]Transcription	Zm00001d031451
miR156	miR156k	zma-miR156k-5p_L+1	-1.28109	0.00465038	Zm00001d015233_T002	2.22516	0.059479	Zm00001d015233	SBP	Squamosa promoter-binding-like protein 2	GO:0046872(metal ion binding);GO:0005634(nucleus);GO:0003677(DNA binding)	-	[K]Transcription	Zm00001d015233
miR156	miR156k	zma-miR156k-5p_L+1	-1.28109	0.00465038	Zm00001d015233_T004	2.41607	0.0468114	Zm00001d015233	SBP	Squamosa promoter-binding-like protein 2	GO:0046872(metal ion binding);GO:0005634(nucleus);GO:0003677(DNA binding)	-	[K]Transcription	Zm00001d015233
miR156	miR156k	zma-miR156k-5p_L+1	-1.28109	0.00465038	Zm00001d015233_T009	1.16313	0.517145	Zm00001d015233	SBP	Squamosa promoter-binding-like protein 2	GO:0046872(metal ion binding);GO:0005634(nucleus);GO:0003677(DNA binding)	-	[K]Transcription	Zm00001d015233
miR156	miR156k	zma-miR156k-5p_L+1	-1.28109	0.00465038	Zm00001d015233_T008	-9.36116	0.000351797	Zm00001d015233	SBP	Squamosa promoter-binding-like protein 2	GO:0046872(metal ion binding);GO:0005634(nucleus);GO:0003677(DNA binding)	-	[K]Transcription	Zm00001d015233
miR156	miR156k	zma-miR156k-5p_L+1	-1.28109	0.00465038	Zm00001d015233_T003	0	1	Zm00001d015233	SBP	Squamosa promoter-binding-like protein 2	GO:0046872(metal ion binding);GO:0005634(nucleus);GO:0003677(DNA binding)	-	[K]Transcription	Zm00001d015233
miR156	miR156k	zma-miR156k-5p_L+1	-1.28109	0.00465038	Zm00001d015233_T011	1.03885	0.501848	Zm00001d015233	SBP	Squamosa promoter-binding-like protein 2	GO:0046872(metal ion binding);GO:0005634(nucleus);GO:0003677(DNA binding)	-	[K]Transcription	Zm00001d015233
miR156	miR156k	zma-miR156k-5p_L+1	-1.28109	0.00465038	Zm00001d015233_T006	-9.37687	0.000257228	Zm00001d015233	SBP	Squamosa promoter-binding-like protein 2	GO:0046872(metal ion binding);GO:0005634(nucleus);GO:0003677(DNA binding)	-	[K]Transcription	Zm00001d015233
miR156	miR156k	zma-miR156k-5p_L+1	-1.28109	0.00465038	Zm00001d015233_T007	0	1	Zm00001d015233	SBP	Squamosa promoter-binding-like protein 2	GO:0046872(metal ion binding);GO:0005634(nucleus);GO:0003677(DNA binding)	-	[K]Transcription	Zm00001d015233
miR156	miR156k	zma-miR156k-5p_L+1	-1.28109	0.00465038	Zm00001d020941_T001	0	1	Zm00001d020941	SBP	tassel sheath4	GO:0046872(metal ion binding);GO:0005634(nucleus);GO:0003677(DNA binding)	-	[K]Transcription	Zm00001d020941
miR159	miR159a	zma-miR159a-5p	-1.05075	0.0104442	Zm00001d029550_T002	0.490993	0.718069	Zm00001d029550	#N/A	Diacylglycerol kinase 1	GO:0035556(intracellular signal transduction);GO:0007205(protein kinase C-activating G-protein coupled receptor signaling pathway);GO:0016301(kinase activity);GO:0004143(diacylglycerol kinase activity);GO:0003951(NAD+ kinase activity);GO:0016310(phosphorylation);GO:0005524(ATP binding);GO:0000166(nucleotide binding);GO:0008152(metabolic process);GO:0005622(intracellular);GO:0016740(transferase ac…	ko00561(Glycerolipid metabolism);ko00564(Glycerophospholipid metabolism);ko04070(Phosphatidylinositol signaling system)	[I]Lipid transport and metabolism	Zm00001d029550
miR159	miR159a	zma-miR159a-5p	-1.05075	0.0104442	Zm00001d029550_T003	0	1	Zm00001d029550	#N/A	Diacylglycerol kinase 1	GO:0035556(intracellular signal transduction);GO:0007205(protein kinase C-activating G-protein coupled receptor signaling pathway);GO:0016301(kinase activity);GO:0004143(diacylglycerol kinase activity);GO:0003951(NAD+ kinase activity);GO:0016310(phosphorylation);GO:0005524(ATP binding);GO:0000166(nucleotide binding);GO:0008152(metabolic process);GO:0005622(intracellular);GO:0016740(transferase ac…	ko00561(Glycerolipid metabolism);ko00564(Glycerophospholipid metabolism);ko04070(Phosphatidylinositol signaling system)	[I]Lipid transport and metabolism	Zm00001d029550
miR159	miR159a	zma-miR159a-5p	-1.05075	0.0104442	Zm00001d029550_T004	-5.94053	0.00127913	Zm00001d029550	#N/A	Diacylglycerol kinase 1	GO:0035556(intracellular signal transduction);GO:0007205(protein kinase C-activating G-protein coupled receptor signaling pathway);GO:0016301(kinase activity);GO:0004143(diacylglycerol kinase activity);GO:0003951(NAD+ kinase activity);GO:0016310(phosphorylation);GO:0005524(ATP binding);GO:0000166(nucleotide binding);GO:0008152(metabolic process);GO:0005622(intracellular);GO:0016740(transferase ac…	ko00561(Glycerolipid metabolism);ko00564(Glycerophospholipid metabolism);ko04070(Phosphatidylinositol signaling system)	[I]Lipid transport and metabolism	Zm00001d029550
miR159	miR159a	zma-miR159a-5p	-1.05075	0.0104442	Zm00001d029550_T006	-11.5497	8.12212e-07	Zm00001d029550	#N/A	Diacylglycerol kinase 1	GO:0035556(intracellular signal transduction);GO:0007205(protein kinase C-activating G-protein coupled receptor signaling pathway);GO:0016301(kinase activity);GO:0004143(diacylglycerol kinase activity);GO:0003951(NAD+ kinase activity);GO:0016310(phosphorylation);GO:0005524(ATP binding);GO:0000166(nucleotide binding);GO:0008152(metabolic process);GO:0005622(intracellular);GO:0016740(transferase ac…	ko00561(Glycerolipid metabolism);ko00564(Glycerophospholipid metabolism);ko04070(Phosphatidylinositol signaling system)	[I]Lipid transport and metabolism	Zm00001d029550
miR159	miR159a	zma-miR159a-5p	-1.05075	0.0104442	Zm00001d029550_T013	9.31423	0.00383281	Zm00001d029550	#N/A	Diacylglycerol kinase 1	GO:0035556(intracellular signal transduction);GO:0007205(protein kinase C-activating G-protein coupled receptor signaling pathway);GO:0016301(kinase activity);GO:0004143(diacylglycerol kinase activity);GO:0003951(NAD+ kinase activity);GO:0016310(phosphorylation);GO:0005524(ATP binding);GO:0000166(nucleotide binding);GO:0008152(metabolic process);GO:0005622(intracellular);GO:0016740(transferase ac…	ko00561(Glycerolipid metabolism);ko00564(Glycerophospholipid metabolism);ko04070(Phosphatidylinositol signaling system)	[I]Lipid transport and metabolism	Zm00001d029550
miR159	miR159a	zma-miR159a-5p	-1.05075	0.0104442	Zm00001d029550_T014	-0.136365	0.968545	Zm00001d029550	#N/A	Diacylglycerol kinase 1	GO:0035556(intracellular signal transduction);GO:0007205(protein kinase C-activating G-protein coupled receptor signaling pathway);GO:0016301(kinase activity);GO:0004143(diacylglycerol kinase activity);GO:0003951(NAD+ kinase activity);GO:0016310(phosphorylation);GO:0005524(ATP binding);GO:0000166(nucleotide binding);GO:0008152(metabolic process);GO:0005622(intracellular);GO:0016740(transferase ac…	ko00561(Glycerolipid metabolism);ko00564(Glycerophospholipid metabolism);ko04070(Phosphatidylinositol signaling system)	[I]Lipid transport and metabolism	Zm00001d029550
miR159	miR159a	zma-miR159a-5p	-1.05075	0.0104442	Zm00001d029550_T015	0	1	Zm00001d029550	#N/A	Diacylglycerol kinase 1	GO:0035556(intracellular signal transduction);GO:0007205(protein kinase C-activating G-protein coupled receptor signaling pathway);GO:0016301(kinase activity);GO:0004143(diacylglycerol kinase activity);GO:0003951(NAD+ kinase activity);GO:0016310(phosphorylation);GO:0005524(ATP binding);GO:0000166(nucleotide binding);GO:0008152(metabolic process);GO:0005622(intracellular);GO:0016740(transferase ac…	ko00561(Glycerolipid metabolism);ko00564(Glycerophospholipid metabolism);ko04070(Phosphatidylinositol signaling system)	[I]Lipid transport and metabolism	Zm00001d029550
miR159	miR159a	zma-miR159a-5p	-1.05075	0.0104442	Zm00001d029550_T017	0	1	Zm00001d029550	#N/A	Diacylglycerol kinase 1	GO:0035556(intracellular signal transduction);GO:0007205(protein kinase C-activating G-protein coupled receptor signaling pathway);GO:0016301(kinase activity);GO:0004143(diacylglycerol kinase activity);GO:0003951(NAD+ kinase activity);GO:0016310(phosphorylation);GO:0005524(ATP binding);GO:0000166(nucleotide binding);GO:0008152(metabolic process);GO:0005622(intracellular);GO:0016740(transferase ac…	ko00561(Glycerolipid metabolism);ko00564(Glycerophospholipid metabolism);ko04070(Phosphatidylinositol signaling system)	[I]Lipid transport and metabolism	Zm00001d029550
miR159	miR159a	zma-miR159a-5p	-1.05075	0.0104442	Zm00001d029550_T012	#N/A	#N/A	Zm00001d029550	#N/A	-	-	-	-	-
miR159	miR159c	zma-miR159c-5p_L-1R-1	-2.93385	0.00976857	Zm00001d027326_T002	0	1	Zm00001d027326	#N/A	Actin-related protein 4	GO:0043044(ATP-dependent chromatin remodeling);GO:0071564(npBAF complex);GO:0048235(pollen sperm cell differentiation);GO:0048574(long-day photoperiodism, flowering);GO:0005634(nucleus);GO:0005730(nucleolus)	-	[Z]Cytoskeleton	Zm00001d027326
miR159	miR159c	zma-miR159c-5p_L-1R-1	-2.93385	0.00976857	Zm00001d027326_T003	0	1	Zm00001d027326	#N/A	Actin-related protein 4	GO:0043044(ATP-dependent chromatin remodeling);GO:0071564(npBAF complex);GO:0048235(pollen sperm cell differentiation);GO:0048574(long-day photoperiodism, flowering);GO:0005634(nucleus);GO:0005730(nucleolus)	-	[Z]Cytoskeleton	Zm00001d027326
miR159	miR159c	zma-miR159c-5p_L-1R-1	-2.93385	0.00976857	Zm00001d027326_T005	-0.719377	0.564451	Zm00001d027326	#N/A	Actin-related protein 4	GO:0043044(ATP-dependent chromatin remodeling);GO:0071564(npBAF complex);GO:0048235(pollen sperm cell differentiation);GO:0048574(long-day photoperiodism, flowering);GO:0005634(nucleus);GO:0005730(nucleolus)	-	[Z]Cytoskeleton	Zm00001d027326
miR159	miR159c	zma-miR159c-5p_L-1R-1	-2.93385	0.00976857	Zm00001d027326_T004	-1.70318	0.29377	Zm00001d027326	#N/A	Actin-related protein 4	GO:0043044(ATP-dependent chromatin remodeling);GO:0071564(npBAF complex);GO:0048235(pollen sperm cell differentiation);GO:0048574(long-day photoperiodism, flowering);GO:0005634(nucleus);GO:0005730(nucleolus)	-	[Z]Cytoskeleton	Zm00001d027326
miR159	miR159c	zma-miR159c-5p_L-1R-1	-2.93385	0.00976857	Zm00001d027326_T001	-1.25872	0.0617622	Zm00001d027326	#N/A	Actin-related protein 4	GO:0043044(ATP-dependent chromatin remodeling);GO:0071564(npBAF complex);GO:0048235(pollen sperm cell differentiation);GO:0048574(long-day photoperiodism, flowering);GO:0005634(nucleus);GO:0005730(nucleolus)	-	[Z]Cytoskeleton	Zm00001d027326
miR159	miR159c	zma-miR159c-5p_L-1R-1	-2.93385	0.00976857	Zm00001d051291_T007	0.280751	0.88165	Zm00001d051291	#N/A	Putative cyclin-T1 family protein	GO:0016021(integral component of membrane);GO:0016020(membrane);GO:0016310(phosphorylation);GO:0016301(kinase activity)	-	[D]Cell cycle control, cell division, chromosome partitioning ;[K]Transcription ;[L]Replication, recombination and repair	Zm00001d051291
miR159	miR159c	zma-miR159c-5p_L-1R-1	-2.93385	0.00976857	Zm00001d051291_T001	#N/A	#N/A	Zm00001d051291	#N/A	-	-	-	-	-
miR159	miR159c	zma-miR159c-5p_L-1R-1	-2.93385	0.00976857	Zm00001d051291_T002	0.0923664	0.941423	Zm00001d051291	#N/A	Putative cyclin-T1 family protein	GO:0016021(integral component of membrane);GO:0016020(membrane);GO:0016310(phosphorylation);GO:0016301(kinase activity)	-	[D]Cell cycle control, cell division, chromosome partitioning ;[K]Transcription ;[L]Replication, recombination and repair	Zm00001d051291
miR159	miR159c	zma-miR159c-5p_L-1R-1	-2.93385	0.00976857	Zm00001d051291_T003	#N/A	#N/A	Zm00001d051291	#N/A	-	-	-	-	-
miR159	miR159c	zma-miR159c-5p_L-1R-1	-2.93385	0.00976857	Zm00001d051291_T012	0	1	Zm00001d051291	#N/A	Putative cyclin-T1 family protein	GO:0016021(integral component of membrane);GO:0016020(membrane);GO:0016310(phosphorylation);GO:0016301(kinase activity)	-	[D]Cell cycle control, cell division, chromosome partitioning ;[K]Transcription ;[L]Replication, recombination and repair	Zm00001d051291
miR159	miR159c	zma-miR159c-5p_L-1R-1	-2.93385	0.00976857	Zm00001d051291_T008	#N/A	#N/A	Zm00001d051291	#N/A	Putative cyclin-T1 family protein	GO:0016021(integral component of membrane);GO:0016020(membrane);GO:0016310(phosphorylation);GO:0016301(kinase activity)	-	[D]Cell cycle control, cell division, chromosome partitioning ;[K]Transcription ;[L]Replication, recombination and repair	Zm00001d051291
miR159	miR159c	zma-miR159c-5p_L-1R-1	-2.93385	0.00976857	Zm00001d051291_T005	0.308195	0.706118	Zm00001d051291	#N/A	Putative cyclin-T1 family protein	GO:0016021(integral component of membrane);GO:0016020(membrane);GO:0016310(phosphorylation);GO:0016301(kinase activity)	-	[D]Cell cycle control, cell division, chromosome partitioning ;[K]Transcription ;[L]Replication, recombination and repair	Zm00001d051291
miR159	miR159c	zma-miR159c-5p_L-1R-1	-2.93385	0.00976857	Zm00001d051291_T006	-2.86704	0.0297023	Zm00001d051291	#N/A	Putative cyclin-T1 family protein	GO:0016021(integral component of membrane);GO:0016020(membrane);GO:0016310(phosphorylation);GO:0016301(kinase activity)	-	[D]Cell cycle control, cell division, chromosome partitioning ;[K]Transcription ;[L]Replication, recombination and repair	Zm00001d051291
miR159	miR159c	zma-miR159c-5p_L-1R-1	-2.93385	0.00976857	Zm00001d051291_T009	#N/A	#N/A	Zm00001d051291	#N/A	-	-	-	-	-
miR159	miR159c	zma-miR159c-5p_L-1R-1	-2.93385	0.00976857	Zm00001d051291_T004	#N/A	#N/A	Zm00001d051291	#N/A	-	-	-	-	-
miR159	miR159c	zma-miR159c-5p_L-1R-1	-2.93385	0.00976857	Zm00001d024445_T001	0	1	Zm00001d024445	#N/A	CCT motif family protein	-	-	[S]Function unknown	Zm00001d024445
miR159	miR159c	zma-miR159c-5p_L-1R-1	-2.93385	0.00976857	Zm00001d039222_T001	-0.215789	0.820214	Zm00001d039222	#N/A	CCT motif family protein	GO:0005634(nucleus)	-	[S]Function unknown	Zm00001d039222
miR159	miR159c	zma-miR159c-5p_L-1R-1	-2.93385	0.00976857	Zm00001d050245_T001	0.328288	0.596565	Zm00001d050245	#N/A	Serine/arginine-rich splicing factor SR45a	GO:0003723(RNA binding);GO:0003676(nucleic acid binding)	-	[S]Function unknown	Zm00001d050245
miR159	miR159c	zma-miR159c-5p_L-1R-1	-2.93385	0.00976857	ENSRNA049463412-T1	#N/A	#N/A	ENSRNA049463412-T1	#N/A	-	-	-	-	-
miR159	miR159c	zma-miR159c-5p_L-1R-1	-2.93385	0.00976857	ENSRNA049463431-T1	#N/A	#N/A	ENSRNA049463431-T1	#N/A	-	-	-	-	-
miR159	miR159c	zma-miR159c-5p_L-1R-1	-2.93385	0.00976857	ENSRNA049463447-T1	#N/A	#N/A	ENSRNA049463447-T1	#N/A	-	-	-	-	-
miR159	miR159c	zma-miR159c-5p_L-1R-1	-2.93385	0.00976857	ENSRNA049463473-T1	#N/A	#N/A	ENSRNA049463473-T1	#N/A	-	-	-	-	-
miR159	miR159c	zma-miR159c-5p_L-1R-1	-2.93385	0.00976857	ENSRNA049463500-T1	#N/A	#N/A	ENSRNA049463500-T1	#N/A	-	-	-	-	-
miR159	miR159c	zma-miR159c-5p_L-1R-1	-2.93385	0.00976857	ENSRNA049463531-T1	#N/A	#N/A	ENSRNA049463531-T1	#N/A	-	-	-	-	-
miR159	miR159c	zma-miR159c-5p_L-1R-1	-2.93385	0.00976857	ENSRNA049463546-T1	#N/A	#N/A	ENSRNA049463546-T1	#N/A	-	-	-	-	-
miR159	miR159c	zma-miR159c-5p_L-1R-1	-2.93385	0.00976857	ENSRNA049470584-T1	#N/A	#N/A	ENSRNA049470584-T1	#N/A	-	-	-	-	-
miR159	miR159c	zma-miR159c-5p_L-1R-1	-2.93385	0.00976857	ENSRNA049474264-T1	#N/A	#N/A	ENSRNA049474264-T1	#N/A	-	-	-	-	-
miR159	miR159c	zma-miR159c-5p_L-1R-1	-2.93385	0.00976857	ENSRNA049475047-T1	#N/A	#N/A	ENSRNA049475047-T1	#N/A	-	-	-	-	-
miR159	miR159c	zma-miR159c-5p_L-1R-1	-2.93385	0.00976857	Zm00001d002805_T001	#N/A	#N/A	Zm00001d002805	#N/A	-	-	-	-	-
miR159	miR159c	zma-miR159c-5p_L-1R-1	-2.93385	0.00976857	Zm00001d003825_T001	#N/A	#N/A	Zm00001d003825	#N/A	-	-	-	-	-
miR159	miR159c	zma-miR159c-5p_L-1R-1	-2.93385	0.00976857	Zm00001d004959_T001	-1.94048	0.415665	Zm00001d004959	#N/A	Protein FLX-like 3	-	-	[S]Function unknown	Zm00001d004959
miR159	miR159c	zma-miR159c-5p_L-1R-1	-2.93385	0.00976857	Zm00001d004959_T002	-2.50104	0.334181	Zm00001d004959	#N/A	Protein FLX-like 3	-	-	[S]Function unknown	Zm00001d004959
miR159	miR159c	zma-miR159c-5p_L-1R-1	-2.93385	0.00976857	Zm00001d004959_T003	0.529553	0.717083	Zm00001d004959	#N/A	Protein FLX-like 3	-	-	[S]Function unknown	Zm00001d004959
miR159	miR159c	zma-miR159c-5p_L-1R-1	-2.93385	0.00976857	Zm00001d004959_T004	#N/A	#N/A	Zm00001d004959	#N/A	Protein FLX-like 3	-	-	[S]Function unknown	Zm00001d004959
miR159	miR159c	zma-miR159c-5p_L-1R-1	-2.93385	0.00976857	Zm00001d004959_T005	#N/A	#N/A	Zm00001d004959	#N/A	-	-	-	-	-
miR159	miR159c	zma-miR159c-5p_L-1R-1	-2.93385	0.00976857	Zm00001d005363_T001	#N/A	#N/A	Zm00001d005363	#N/A	-	-	-	-	-
miR159	miR159c	zma-miR159c-5p_L-1R-1	-2.93385	0.00976857	Zm00001d005518_T001	#N/A	#N/A	Zm00001d005518	#N/A	-	-	-	-	-
miR159	miR159c	zma-miR159c-5p_L-1R-1	-2.93385	0.00976857	Zm00001d005991_T002	0	1	Zm00001d005991	#N/A	-	GO:0009234(menaquinone biosynthetic process);GO:0008935(1,4-dihydroxy-2-naphthoyl-CoA synthase activity);GO:0032508(DNA duplex unwinding);GO:0000723(telomere maintenance);GO:0003678(DNA helicase activity);GO:0006281(DNA repair)	-	[S]Function unknown	Zm00001d005991
miR159	miR159c	zma-miR159c-5p_L-1R-1	-2.93385	0.00976857	Zm00001d005991_T003	0	1	Zm00001d005991	#N/A	-	GO:0009234(menaquinone biosynthetic process);GO:0008935(1,4-dihydroxy-2-naphthoyl-CoA synthase activity);GO:0032508(DNA duplex unwinding);GO:0000723(telomere maintenance);GO:0003678(DNA helicase activity);GO:0006281(DNA repair)	-	[S]Function unknown	Zm00001d005991
miR159	miR159c	zma-miR159c-5p_L-1R-1	-2.93385	0.00976857	Zm00001d006187_T001	#N/A	#N/A	Zm00001d006187	#N/A	-	-	-	-	-
miR159	miR159c	zma-miR159c-5p_L-1R-1	-2.93385	0.00976857	Zm00001d006241_T001	#N/A	#N/A	Zm00001d006241	#N/A	-	-	-	-	-
miR159	miR159c	zma-miR159c-5p_L-1R-1	-2.93385	0.00976857	Zm00001d007220_T001	#N/A	#N/A	Zm00001d007220	#N/A	-	-	-	-	-
miR159	miR159c	zma-miR159c-5p_L-1R-1	-2.93385	0.00976857	Zm00001d007221_T001	#N/A	#N/A	Zm00001d007221	#N/A	-	-	-	-	-
miR159	miR159c	zma-miR159c-5p_L-1R-1	-2.93385	0.00976857	Zm00001d007563_T001	#N/A	#N/A	Zm00001d007563	#N/A	-	-	-	-	-
miR159	miR159c	zma-miR159c-5p_L-1R-1	-2.93385	0.00976857	Zm00001d007964_T001	#N/A	#N/A	Zm00001d007964	#N/A	-	-	-	-	-
miR159	miR159c	zma-miR159c-5p_L-1R-1	-2.93385	0.00976857	Zm00001d008649_T003	1.62481	0.0841287	Zm00001d008649	#N/A	RING/U-box superfamily protein	-	-	[O]Posttranslational modification, protein turnover, chaperones	Zm00001d008649
miR159	miR159c	zma-miR159c-5p_L-1R-1	-2.93385	0.00976857	Zm00001d008823_T001	#N/A	#N/A	Zm00001d008823	#N/A	-	-	-	-	-
miR159	miR159c	zma-miR159c-5p_L-1R-1	-2.93385	0.00976857	Zm00001d009113_T001	#N/A	#N/A	Zm00001d009113	#N/A	-	-	-	-	-
miR159	miR159c	zma-miR159c-5p_L-1R-1	-2.93385	0.00976857	Zm00001d009124_T001	#N/A	#N/A	Zm00001d009124	#N/A	-	-	-	-	-
miR159	miR159c	zma-miR159c-5p_L-1R-1	-2.93385	0.00976857	Zm00001d009238_T001	#N/A	#N/A	Zm00001d009238	#N/A	-	-	-	-	-
miR159	miR159c	zma-miR159c-5p_L-1R-1	-2.93385	0.00976857	Zm00001d009679_T001	#N/A	#N/A	Zm00001d009679	#N/A	-	-	-	-	-
miR159	miR159c	zma-miR159c-5p_L-1R-1	-2.93385	0.00976857	Zm00001d010084_T001	#N/A	#N/A	Zm00001d010084	#N/A	-	-	-	-	-
miR159	miR159c	zma-miR159c-5p_L-1R-1	-2.93385	0.00976857	Zm00001d010350_T001	0	1	Zm00001d010350	#N/A	-	GO:0032508(DNA duplex unwinding);GO:0000723(telomere maintenance);GO:0003678(DNA helicase activity);GO:0008234(cysteine-type peptidase activity);GO:0006281(DNA repair);GO:0006508(proteolysis)	-	[S]Function unknown	Zm00001d010350
miR159	miR159c	zma-miR159c-5p_L-1R-1	-2.93385	0.00976857	Zm00001d012114_T001	#N/A	#N/A	Zm00001d012114	#N/A	-	-	-	-	-
miR159	miR159c	zma-miR159c-5p_L-1R-1	-2.93385	0.00976857	Zm00001d012871_T001	#N/A	#N/A	Zm00001d012871	#N/A	-	-	-	-	-
miR159	miR159c	zma-miR159c-5p_L-1R-1	-2.93385	0.00976857	Zm00001d012872_T001	#N/A	#N/A	Zm00001d012872	#N/A	-	-	-	-	-
miR159	miR159c	zma-miR159c-5p_L-1R-1	-2.93385	0.00976857	Zm00001d013538_T001	#N/A	#N/A	Zm00001d013538	#N/A	-	-	-	-	-
miR159	miR159c	zma-miR159c-5p_L-1R-1	-2.93385	0.00976857	Zm00001d013853_T001	#N/A	#N/A	Zm00001d013853	#N/A	-	-	-	-	-
miR159	miR159c	zma-miR159c-5p_L-1R-1	-2.93385	0.00976857	Zm00001d016539_T001	#N/A	#N/A	Zm00001d016539	#N/A	-	-	-	-	-
miR159	miR159c	zma-miR159c-5p_L-1R-1	-2.93385	0.00976857	Zm00001d017039_T001	#N/A	#N/A	Zm00001d017039	#N/A	-	-	-	-	-
miR159	miR159c	zma-miR159c-5p_L-1R-1	-2.93385	0.00976857	Zm00001d017392_T001	0	1	Zm00001d017392	#N/A	Cyclin-T1-3	GO:0016021(integral component of membrane);GO:0016020(membrane)	-	[D]Cell cycle control, cell division, chromosome partitioning ;[K]Transcription ;[L]Replication, recombination and repair	Zm00001d017392
miR159	miR159c	zma-miR159c-5p_L-1R-1	-2.93385	0.00976857	Zm00001d017392_T002	#N/A	#N/A	Zm00001d017392	#N/A	-	-	-	-	-
miR159	miR159c	zma-miR159c-5p_L-1R-1	-2.93385	0.00976857	Zm00001d017392_T003	#N/A	#N/A	Zm00001d017392	#N/A	Cyclin-T1-3	GO:0016021(integral component of membrane);GO:0016020(membrane)	-	[D]Cell cycle control, cell division, chromosome partitioning ;[K]Transcription ;[L]Replication, recombination and repair	Zm00001d017392
miR159	miR159c	zma-miR159c-5p_L-1R-1	-2.93385	0.00976857	Zm00001d017392_T004	-2.05227	0.0712357	Zm00001d017392	#N/A	Cyclin-T1-3	GO:0016021(integral component of membrane);GO:0016020(membrane)	-	[D]Cell cycle control, cell division, chromosome partitioning ;[K]Transcription ;[L]Replication, recombination and repair	Zm00001d017392
miR159	miR159c	zma-miR159c-5p_L-1R-1	-2.93385	0.00976857	Zm00001d017392_T005	-0.896637	0.509018	Zm00001d017392	#N/A	Cyclin-T1-3	GO:0016021(integral component of membrane);GO:0016020(membrane)	-	[D]Cell cycle control, cell division, chromosome partitioning ;[K]Transcription ;[L]Replication, recombination and repair	Zm00001d017392
miR159	miR159c	zma-miR159c-5p_L-1R-1	-2.93385	0.00976857	Zm00001d017392_T006	-9.70077	0.00271201	Zm00001d017392	#N/A	Cyclin-T1-3	GO:0016021(integral component of membrane);GO:0016020(membrane)	-	[D]Cell cycle control, cell division, chromosome partitioning ;[K]Transcription ;[L]Replication, recombination and repair	Zm00001d017392
miR159	miR159c	zma-miR159c-5p_L-1R-1	-2.93385	0.00976857	Zm00001d017392_T007	-1.70575	0.350536	Zm00001d017392	#N/A	Cyclin-T1-3	GO:0016021(integral component of membrane);GO:0016020(membrane)	-	[D]Cell cycle control, cell division, chromosome partitioning ;[K]Transcription ;[L]Replication, recombination and repair	Zm00001d017392
miR159	miR159c	zma-miR159c-5p_L-1R-1	-2.93385	0.00976857	Zm00001d017392_T008	-0.19584	0.890272	Zm00001d017392	#N/A	Cyclin-T1-3	GO:0016021(integral component of membrane);GO:0016020(membrane)	-	[D]Cell cycle control, cell division, chromosome partitioning ;[K]Transcription ;[L]Replication, recombination and repair	Zm00001d017392
miR159	miR159c	zma-miR159c-5p_L-1R-1	-2.93385	0.00976857	Zm00001d017392_T009	0	1	Zm00001d017392	#N/A	Cyclin-T1-3	GO:0016021(integral component of membrane);GO:0016020(membrane)	-	[D]Cell cycle control, cell division, chromosome partitioning ;[K]Transcription ;[L]Replication, recombination and repair	Zm00001d017392
miR159	miR159c	zma-miR159c-5p_L-1R-1	-2.93385	0.00976857	Zm00001d017392_T010	#N/A	#N/A	Zm00001d017392	#N/A	Cyclin-T1-3	GO:0016021(integral component of membrane);GO:0016020(membrane)	-	[D]Cell cycle control, cell division, chromosome partitioning ;[K]Transcription ;[L]Replication, recombination and repair	Zm00001d017392
miR159	miR159c	zma-miR159c-5p_L-1R-1	-2.93385	0.00976857	Zm00001d017392_T011	-9.31431	4.79488e-05	Zm00001d017392	#N/A	Cyclin-T1-3	GO:0016021(integral component of membrane);GO:0016020(membrane)	-	[D]Cell cycle control, cell division, chromosome partitioning ;[K]Transcription ;[L]Replication, recombination and repair	Zm00001d017392
miR159	miR159c	zma-miR159c-5p_L-1R-1	-2.93385	0.00976857	Zm00001d018583_T001	#N/A	#N/A	Zm00001d018583	#N/A	-	-	-	-	-
miR159	miR159c	zma-miR159c-5p_L-1R-1	-2.93385	0.00976857	Zm00001d018741_T001	#N/A	#N/A	Zm00001d018741	#N/A	-	-	-	-	-
miR159	miR159c	zma-miR159c-5p_L-1R-1	-2.93385	0.00976857	Zm00001d019854_T001	0	1	Zm00001d019854	#N/A	-	GO:0032508(DNA duplex unwinding);GO:0000723(telomere maintenance);GO:0003678(DNA helicase activity);GO:0008234(cysteine-type peptidase activity);GO:0006281(DNA repair);GO:0006508(proteolysis)	-	[S]Function unknown	Zm00001d019854
miR159	miR159c	zma-miR159c-5p_L-1R-1	-2.93385	0.00976857	Zm00001d020290_T002	#N/A	#N/A	Zm00001d020290	#N/A	-	-	-	-	-
miR159	miR159c	zma-miR159c-5p_L-1R-1	-2.93385	0.00976857	Zm00001d020290_T003	1.04298	0.431359	Zm00001d020290	#N/A	-	GO:0046939(nucleotide phosphorylation);GO:0032508(DNA duplex unwinding);GO:0000723(telomere maintenance);GO:0003678(DNA helicase activity);GO:0006281(DNA repair);GO:0005524(ATP binding);GO:0004798(thymidylate kinase activity);GO:0006233(dTDP biosynthetic process)	-	[S]Function unknown	Zm00001d020290
miR159	miR159c	zma-miR159c-5p_L-1R-1	-2.93385	0.00976857	Zm00001d020494_T001	0	1	Zm00001d020494	#N/A	-	GO:0032508(DNA duplex unwinding);GO:0000723(telomere maintenance);GO:0003678(DNA helicase activity);GO:0008234(cysteine-type peptidase activity);GO:0006281(DNA repair);GO:0006508(proteolysis)	-	[S]Function unknown	Zm00001d020494
miR159	miR159c	zma-miR159c-5p_L-1R-1	-2.93385	0.00976857	Zm00001d020918_T001	#N/A	#N/A	Zm00001d020918	#N/A	-	-	-	-	-
miR159	miR159c	zma-miR159c-5p_L-1R-1	-2.93385	0.00976857	Zm00001d021258_T001	0	1	Zm00001d021258	#N/A	-	GO:0032508(DNA duplex unwinding);GO:0000723(telomere maintenance);GO:0003678(DNA helicase activity);GO:0008234(cysteine-type peptidase activity);GO:0006281(DNA repair);GO:0006508(proteolysis)	-	[S]Function unknown	Zm00001d021258
miR159	miR159c	zma-miR159c-5p_L-1R-1	-2.93385	0.00976857	Zm00001d021500_T001	#N/A	#N/A	Zm00001d021500	#N/A	-	-	-	-	-
miR159	miR159c	zma-miR159c-5p_L-1R-1	-2.93385	0.00976857	Zm00001d021500_T003	#N/A	#N/A	Zm00001d021500	#N/A	-	-	-	-	-
miR159	miR159c	zma-miR159c-5p_L-1R-1	-2.93385	0.00976857	Zm00001d021500_T004	#N/A	#N/A	Zm00001d021500	#N/A	-	-	-	-	-
miR159	miR159c	zma-miR159c-5p_L-1R-1	-2.93385	0.00976857	Zm00001d022522_T001	#N/A	#N/A	Zm00001d022522	#N/A	-	-	-	-	-
miR159	miR159c	zma-miR159c-5p_L-1R-1	-2.93385	0.00976857	Zm00001d022970_T001	#N/A	#N/A	Zm00001d022970	#N/A	-	-	-	-	Zm00001d022970
miR159	miR159c	zma-miR159c-5p_L-1R-1	-2.93385	0.00976857	Zm00001d023233_T001	0	1	Zm00001d023233	#N/A	-	GO:0032508(DNA duplex unwinding);GO:0000723(telomere maintenance);GO:0003678(DNA helicase activity);GO:0008234(cysteine-type peptidase activity);GO:0006281(DNA repair);GO:0006508(proteolysis)	-	[S]Function unknown	Zm00001d023233
miR159	miR159c	zma-miR159c-5p_L-1R-1	-2.93385	0.00976857	Zm00001d023474_T001	#N/A	#N/A	Zm00001d023474	#N/A	-	-	-	-	-
miR159	miR159c	zma-miR159c-5p_L-1R-1	-2.93385	0.00976857	Zm00001d023475_T001	#N/A	#N/A	Zm00001d023475	#N/A	-	-	-	-	-
miR159	miR159c	zma-miR159c-5p_L-1R-1	-2.93385	0.00976857	Zm00001d024115_T001	#N/A	#N/A	Zm00001d024115	#N/A	-	-	-	-	-
miR159	miR159c	zma-miR159c-5p_L-1R-1	-2.93385	0.00976857	Zm00001d024701_T001	0	1	Zm00001d024701	HD-ZIP	Homeodomain leucine zipper family IV protein%3B Putative homeobox/lipid-binding domain family protein isoform 1%3B Putative homeobox/lipid-binding domain family protein isoform 2	GO:0008289(lipid binding);GO:0043565(sequence-specific DNA binding);GO:0005634(nucleus);GO:0006355(regulation of transcription, DNA-templated);GO:0003677(DNA binding)	-	[K]Transcription	Zm00001d024701
miR159	miR159c	zma-miR159c-5p_L-1R-1	-2.93385	0.00976857	Zm00001d024701_T002	#N/A	#N/A	Zm00001d024701	HD-ZIP	Homeodomain leucine zipper family IV protein%3B Putative homeobox/lipid-binding domain family protein isoform 1%3B Putative homeobox/lipid-binding domain family protein isoform 2	GO:0008289(lipid binding);GO:0043565(sequence-specific DNA binding);GO:0005634(nucleus);GO:0006355(regulation of transcription, DNA-templated);GO:0003677(DNA binding)	-	[K]Transcription	Zm00001d024701
miR159	miR159c	zma-miR159c-5p_L-1R-1	-2.93385	0.00976857	Zm00001d028269_T001	-0.257136	0.842663	Zm00001d028269	HSF	-	GO:0005634(nucleus);GO:0043565(sequence-specific DNA binding);GO:0006355(regulation of transcription, DNA-templated);GO:0003700(transcription factor activity, sequence-specific DNA binding);GO:0003677(DNA binding);GO:0016021(integral component of membrane);GO:0016020(membrane);GO:0032508(DNA duplex unwinding);GO:0000723(telomere maintenance);GO:0003678(DNA helicase activity);GO:0006281(DNA repair)	-	[S]Function unknown	Zm00001d028269
miR159	miR159c	zma-miR159c-5p_L-1R-1	-2.93385	0.00976857	Zm00001d029146_T001	#N/A	#N/A	Zm00001d029146	#N/A	-	-	-	-	-
miR159	miR159c	zma-miR159c-5p_L-1R-1	-2.93385	0.00976857	Zm00001d030046_T001	0	1	Zm00001d030046	#N/A	-	GO:0016866(intramolecular transferase activity);GO:0032508(DNA duplex unwinding);GO:0000723(telomere maintenance);GO:0003678(DNA helicase activity);GO:0008234(cysteine-type peptidase activity);GO:0006281(DNA repair);GO:0006508(proteolysis);GO:0030244(cellulose biosynthetic process)	-	[S]Function unknown	Zm00001d030046
miR159	miR159c	zma-miR159c-5p_L-1R-1	-2.93385	0.00976857	Zm00001d030647_T001	#N/A	#N/A	Zm00001d030647	#N/A	-	-	-	-	-
miR159	miR159c	zma-miR159c-5p_L-1R-1	-2.93385	0.00976857	Zm00001d032862_T001	#N/A	#N/A	Zm00001d032862	#N/A	-	-	-	-	-
miR159	miR159c	zma-miR159c-5p_L-1R-1	-2.93385	0.00976857	Zm00001d033175_T001	-1.06379	0.622915	Zm00001d033175	#N/A	Pentatricopeptide repeat (PPR) superfamily protein	-	-	[S]Function unknown	Zm00001d033175
miR159	miR159c	zma-miR159c-5p_L-1R-1	-2.93385	0.00976857	Zm00001d033175_T002	0.0277755	0.995078	Zm00001d033175	#N/A	Pentatricopeptide repeat (PPR) superfamily protein	-	-	[S]Function unknown	Zm00001d033175
miR159	miR159c	zma-miR159c-5p_L-1R-1	-2.93385	0.00976857	Zm00001d033296_T002	2.23491	0.107763	Zm00001d033296	#N/A	Protein DETOXIFICATION 35	GO:0006855(drug transmembrane transport);GO:0015297(antiporter activity);GO:0015238(drug transmembrane transporter activity);GO:0055085(transmembrane transport);GO:0016020(membrane);GO:0016021(integral component of membrane)	-	[V]Defense mechanisms	Zm00001d033296
miR159	miR159c	zma-miR159c-5p_L-1R-1	-2.93385	0.00976857	Zm00001d034078_T001	2.12628	0.0319723	Zm00001d034078	#N/A	-	GO:0032508(DNA duplex unwinding);GO:0000723(telomere maintenance);GO:0003678(DNA helicase activity);GO:0008234(cysteine-type peptidase activity);GO:0006281(DNA repair);GO:0006508(proteolysis)	-	[S]Function unknown	Zm00001d034078
miR159	miR159c	zma-miR159c-5p_L-1R-1	-2.93385	0.00976857	Zm00001d034130_T001	1.20634	0.186782	Zm00001d034130	#N/A	-	-	-	-	Zm00001d034130
miR159	miR159c	zma-miR159c-5p_L-1R-1	-2.93385	0.00976857	Zm00001d035644_T001	#N/A	#N/A	Zm00001d035644	#N/A	-	-	-	-	-
miR159	miR159c	zma-miR159c-5p_L-1R-1	-2.93385	0.00976857	Zm00001d036512_T001	0	1	Zm00001d036512	#N/A	-	GO:0032508(DNA duplex unwinding);GO:0000723(telomere maintenance);GO:0003678(DNA helicase activity);GO:0008234(cysteine-type peptidase activity);GO:0006281(DNA repair);GO:0006508(proteolysis)	-	[S]Function unknown	Zm00001d036512
miR159	miR159c	zma-miR159c-5p_L-1R-1	-2.93385	0.00976857	Zm00001d037178_T001	#N/A	#N/A	Zm00001d037178	#N/A	-	-	-	-	-
miR159	miR159c	zma-miR159c-5p_L-1R-1	-2.93385	0.00976857	Zm00001d037527_T001	#N/A	#N/A	Zm00001d037527	#N/A	-	-	-	-	-
miR159	miR159c	zma-miR159c-5p_L-1R-1	-2.93385	0.00976857	Zm00001d038010_T001	#N/A	#N/A	Zm00001d038010	#N/A	-	-	-	-	-
miR159	miR159c	zma-miR159c-5p_L-1R-1	-2.93385	0.00976857	Zm00001d038025_T001	0	1	Zm00001d038025	#N/A	-	GO:0046939(nucleotide phosphorylation);GO:0032508(DNA duplex unwinding);GO:0000723(telomere maintenance);GO:0003678(DNA helicase activity);GO:0006281(DNA repair);GO:0005524(ATP binding);GO:0004798(thymidylate kinase activity);GO:0006233(dTDP biosynthetic process)	-	[L]Replication, recombination and repair	Zm00001d038025
miR159	miR159c	zma-miR159c-5p_L-1R-1	-2.93385	0.00976857	Zm00001d038025_T003	0	1	Zm00001d038025	#N/A	-	GO:0046939(nucleotide phosphorylation);GO:0032508(DNA duplex unwinding);GO:0000723(telomere maintenance);GO:0003678(DNA helicase activity);GO:0006281(DNA repair);GO:0005524(ATP binding);GO:0004798(thymidylate kinase activity);GO:0006233(dTDP biosynthetic process)	-	[S]Function unknown	Zm00001d038025
miR159	miR159c	zma-miR159c-5p_L-1R-1	-2.93385	0.00976857	Zm00001d039334_T001	#N/A	#N/A	Zm00001d039334	#N/A	-	-	-	-	-
miR159	miR159c	zma-miR159c-5p_L-1R-1	-2.93385	0.00976857	Zm00001d039903_T001	1.38388	0.0465694	Zm00001d039903	#N/A	Protein root UVB sensitive 5	-	-	[S]Function unknown	Zm00001d039903
miR159	miR159c	zma-miR159c-5p_L-1R-1	-2.93385	0.00976857	Zm00001d039903_T002	#N/A	#N/A	Zm00001d039903	#N/A	-	-	-	-	-
miR159	miR159c	zma-miR159c-5p_L-1R-1	-2.93385	0.00976857	Zm00001d039903_T003	0.00336724	1	Zm00001d039903	#N/A	Protein root UVB sensitive 5	-	-	[S]Function unknown	Zm00001d039903
miR159	miR159c	zma-miR159c-5p_L-1R-1	-2.93385	0.00976857	Zm00001d040084_T001	-1.71914	0.06404	Zm00001d040084	#N/A	Fructose-bisphosphate aldolase	GO:0004332(fructose-bisphosphate aldolase activity);GO:0016829(lyase activity);GO:0006096(glycolytic process);GO:0003824(catalytic activity)	-	[G]Carbohydrate transport and metabolism	Zm00001d040084
miR159	miR159c	zma-miR159c-5p_L-1R-1	-2.93385	0.00976857	Zm00001d040377_T001	#N/A	#N/A	Zm00001d040377	#N/A	-	-	-	-	-
miR159	miR159c	zma-miR159c-5p_L-1R-1	-2.93385	0.00976857	Zm00001d041145_T001	#N/A	#N/A	Zm00001d041145	#N/A	-	-	-	-	-
miR159	miR159c	zma-miR159c-5p_L-1R-1	-2.93385	0.00976857	Zm00001d041694_T001	#N/A	#N/A	Zm00001d041694	#N/A	-	-	-	-	-
miR159	miR159c	zma-miR159c-5p_L-1R-1	-2.93385	0.00976857	Zm00001d041976_T001	#N/A	#N/A	Zm00001d041976	#N/A	-	-	-	-	-
miR159	miR159c	zma-miR159c-5p_L-1R-1	-2.93385	0.00976857	Zm00001d043909_T001	0	1	Zm00001d043909	#N/A	Callose synthase 11	GO:0000148(1,3-beta-D-glucan synthase complex);GO:0006075((1->3)-beta-D-glucan biosynthetic process);GO:0003843(1,3-beta-D-glucan synthase activity);GO:0016020(membrane);GO:0016021(integral component of membrane)	-	[S]Function unknown	Zm00001d043909
miR159	miR159c	zma-miR159c-5p_L-1R-1	-2.93385	0.00976857	Zm00001d043909_T002	2.48624	0.141461	Zm00001d043909	#N/A	Callose synthase 11	GO:0000148(1,3-beta-D-glucan synthase complex);GO:0006075((1->3)-beta-D-glucan biosynthetic process);GO:0003843(1,3-beta-D-glucan synthase activity);GO:0016020(membrane);GO:0016021(integral component of membrane)	-	[S]Function unknown	Zm00001d043909
miR159	miR159c	zma-miR159c-5p_L-1R-1	-2.93385	0.00976857	Zm00001d043909_T003	#N/A	#N/A	Zm00001d043909	#N/A	-	-	-	-	-
miR159	miR159c	zma-miR159c-5p_L-1R-1	-2.93385	0.00976857	Zm00001d043909_T004	0	1	Zm00001d043909	#N/A	Callose synthase 11	GO:0000148(1,3-beta-D-glucan synthase complex);GO:0006075((1->3)-beta-D-glucan biosynthetic process);GO:0003843(1,3-beta-D-glucan synthase activity);GO:0016020(membrane);GO:0016021(integral component of membrane)	-	[S]Function unknown	Zm00001d043909
miR159	miR159c	zma-miR159c-5p_L-1R-1	-2.93385	0.00976857	Zm00001d043909_T005	#N/A	#N/A	Zm00001d043909	#N/A	-	-	-	-	-
miR159	miR159c	zma-miR159c-5p_L-1R-1	-2.93385	0.00976857	Zm00001d043909_T006	-0.657172	0.658723	Zm00001d043909	#N/A	Callose synthase 11	GO:0000148(1,3-beta-D-glucan synthase complex);GO:0006075((1->3)-beta-D-glucan biosynthetic process);GO:0003843(1,3-beta-D-glucan synthase activity);GO:0016020(membrane);GO:0016021(integral component of membrane)	-	[S]Function unknown	Zm00001d043909
miR159	miR159c	zma-miR159c-5p_L-1R-1	-2.93385	0.00976857	Zm00001d043909_T007	#N/A	#N/A	Zm00001d043909	#N/A	-	-	-	-	-
miR159	miR159c	zma-miR159c-5p_L-1R-1	-2.93385	0.00976857	Zm00001d043909_T008	#N/A	#N/A	Zm00001d043909	#N/A	-	-	-	-	-
miR159	miR159c	zma-miR159c-5p_L-1R-1	-2.93385	0.00976857	Zm00001d043909_T009	#N/A	#N/A	Zm00001d043909	#N/A	-	-	-	-	-
miR159	miR159c	zma-miR159c-5p_L-1R-1	-2.93385	0.00976857	Zm00001d043909_T010	0	1	Zm00001d043909	#N/A	Callose synthase 11	GO:0000148(1,3-beta-D-glucan synthase complex);GO:0006075((1->3)-beta-D-glucan biosynthetic process);GO:0003843(1,3-beta-D-glucan synthase activity);GO:0016020(membrane);GO:0016021(integral component of membrane)	-	[S]Function unknown	Zm00001d043909
miR159	miR159c	zma-miR159c-5p_L-1R-1	-2.93385	0.00976857	Zm00001d043909_T012	-1.51505	0.266961	Zm00001d043909	#N/A	Callose synthase 11	GO:0000148(1,3-beta-D-glucan synthase complex);GO:0006075((1->3)-beta-D-glucan biosynthetic process);GO:0003843(1,3-beta-D-glucan synthase activity);GO:0016020(membrane);GO:0016021(integral component of membrane)	-	[S]Function unknown	Zm00001d043909
miR159	miR159c	zma-miR159c-5p_L-1R-1	-2.93385	0.00976857	Zm00001d043909_T013	#N/A	#N/A	Zm00001d043909	#N/A	-	-	-	-	-
miR159	miR159c	zma-miR159c-5p_L-1R-1	-2.93385	0.00976857	Zm00001d043909_T018	-2.18736	0.126515	Zm00001d043909	#N/A	Callose synthase 11	GO:0000148(1,3-beta-D-glucan synthase complex);GO:0006075((1->3)-beta-D-glucan biosynthetic process);GO:0003843(1,3-beta-D-glucan synthase activity);GO:0016020(membrane);GO:0016021(integral component of membrane)	-	[S]Function unknown	Zm00001d043909
miR159	miR159c	zma-miR159c-5p_L-1R-1	-2.93385	0.00976857	Zm00001d043909_T021	-2.31647	0.10965	Zm00001d043909	#N/A	Callose synthase 11	GO:0000148(1,3-beta-D-glucan synthase complex);GO:0006075((1->3)-beta-D-glucan biosynthetic process);GO:0003843(1,3-beta-D-glucan synthase activity);GO:0016020(membrane);GO:0016021(integral component of membrane)	-	[S]Function unknown	Zm00001d043909
miR159	miR159c	zma-miR159c-5p_L-1R-1	-2.93385	0.00976857	Zm00001d043909_T022	-2.36846	0.102549	Zm00001d043909	#N/A	Callose synthase 11	GO:0000148(1,3-beta-D-glucan synthase complex);GO:0006075((1->3)-beta-D-glucan biosynthetic process);GO:0003843(1,3-beta-D-glucan synthase activity);GO:0016020(membrane);GO:0016021(integral component of membrane)	-	[S]Function unknown	Zm00001d043909
miR159	miR159c	zma-miR159c-5p_L-1R-1	-2.93385	0.00976857	Zm00001d043909_T026	#N/A	#N/A	Zm00001d043909	#N/A	-	-	-	-	-
miR159	miR159c	zma-miR159c-5p_L-1R-1	-2.93385	0.00976857	Zm00001d043909_T028	#N/A	#N/A	Zm00001d043909	#N/A	-	-	-	-	-
miR159	miR159c	zma-miR159c-5p_L-1R-1	-2.93385	0.00976857	Zm00001d043909_T029	0	1	Zm00001d043909	#N/A	Callose synthase 11	GO:0000148(1,3-beta-D-glucan synthase complex);GO:0006075((1->3)-beta-D-glucan biosynthetic process);GO:0003843(1,3-beta-D-glucan synthase activity);GO:0016020(membrane);GO:0016021(integral component of membrane)	-	[S]Function unknown	Zm00001d043909
miR159	miR159c	zma-miR159c-5p_L-1R-1	-2.93385	0.00976857	Zm00001d044149_T001	#N/A	#N/A	Zm00001d044149	#N/A	-	GO:0032508(DNA duplex unwinding);GO:0000723(telomere maintenance);GO:0003678(DNA helicase activity);GO:0006281(DNA repair)	-	[S]Function unknown	Zm00001d044149
miR159	miR159c	zma-miR159c-5p_L-1R-1	-2.93385	0.00976857	Zm00001d044523_T001	#N/A	#N/A	Zm00001d044523	#N/A	-	-	-	-	-
miR159	miR159c	zma-miR159c-5p_L-1R-1	-2.93385	0.00976857	Zm00001d046708_T001	#N/A	#N/A	Zm00001d046708	#N/A	-	-	-	-	-
miR159	miR159c	zma-miR159c-5p_L-1R-1	-2.93385	0.00976857	Zm00001d048001_T001	#N/A	#N/A	Zm00001d048001	#N/A	-	-	-	-	-
miR159	miR159c	zma-miR159c-5p_L-1R-1	-2.93385	0.00976857	Zm00001d049811_T001	#N/A	#N/A	Zm00001d049811	#N/A	-	-	-	-	-
miR159	miR159c	zma-miR159c-5p_L-1R-1	-2.93385	0.00976857	Zm00001d050160_T001	#N/A	#N/A	Zm00001d050160	#N/A	-	GO:0032508(DNA duplex unwinding);GO:0000723(telomere maintenance);GO:0003678(DNA helicase activity);GO:0008234(cysteine-type peptidase activity);GO:0006281(DNA repair);GO:0006508(proteolysis)	-	[S]Function unknown	Zm00001d050160
miR159	miR159c	zma-miR159c-5p_L-1R-1	-2.93385	0.00976857	Zm00001d051180_T001	0.455319	0.689269	Zm00001d051180	#N/A	Putative homeodomain-like transcription factor superfamily protein	GO:0003677(DNA binding)	-	[S]Function unknown	Zm00001d051180
miR159	miR159c	zma-miR159c-5p_L-1R-1	-2.93385	0.00976857	Zm00001d051180_T002	0	1	Zm00001d051180	#N/A	Putative homeodomain-like transcription factor superfamily protein	GO:0003677(DNA binding)	-	[S]Function unknown	Zm00001d051180
miR159	miR159c	zma-miR159c-5p_L-1R-1	-2.93385	0.00976857	Zm00001d052359_T001	#N/A	#N/A	Zm00001d052359	#N/A	-	-	-	-	-
miR159	miR159c	zma-miR159c-5p_L-1R-1	-2.93385	0.00976857	Zm00001d053338_T001	#N/A	#N/A	Zm00001d053338	#N/A	-	-	-	-	-
miR159	miR159c	zma-miR159c-5p_L-1R-1	-2.93385	0.00976857	Zm00001d053720_T001	0	1	Zm00001d053720	#N/A	Putative peptidase C48 domain family protein	GO:0032508(DNA duplex unwinding);GO:0000723(telomere maintenance);GO:0003678(DNA helicase activity);GO:0008234(cysteine-type peptidase activity);GO:0006281(DNA repair);GO:0006508(proteolysis)	-	[S]Function unknown	Zm00001d053720
miR159	miR159c	zma-miR159c-5p_L-1R-1	-2.93385	0.00976857	zma-mir159a	#N/A	#N/A	zma-mir159a	#N/A	-	-	-	-	-
miR159	miR159c	zma-miR159c-5p_L-1R-1	-2.93385	0.00976857	zma-mir159b	#N/A	#N/A	zma-mir159b	#N/A	-	-	-	-	-
miR159	miR159c	zma-miR159c-5p_L-1R-1	-2.93385	0.00976857	zma-mir159c	#N/A	#N/A	zma-mir159c	#N/A	-	-	-	-	-
miR159	miR159c	zma-miR159c-5p_L-1R-1	-2.93385	0.00976857	zma-mir159d	#N/A	#N/A	zma-mir159d	#N/A	-	-	-	-	-
miR159	miR159c	zma-miR159c-5p_L-1R-1	-2.93385	0.00976857	zma-mir159e	#N/A	#N/A	zma-mir159e	#N/A	-	-	-	-	-
miR159	miR159c	zma-miR159c-5p_L-1R-1	-2.93385	0.00976857	zma-mir159f	#N/A	#N/A	zma-mir159f	#N/A	-	-	-	-	-
miR159	miR159c	zma-miR159c-5p_L-1R-1	-2.93385	0.00976857	zma-mir159g	#N/A	#N/A	zma-mir159g	#N/A	-	-	-	-	-
miR159	miR159c	zma-miR159c-5p_L-1R-1	-2.93385	0.00976857	zma-mir159h	#N/A	#N/A	zma-mir159h	#N/A	-	-	-	-	-
miR159	miR159c	zma-miR159c-5p_L-1R-1	-2.93385	0.00976857	zma-mir159j	#N/A	#N/A	zma-mir159j	#N/A	-	-	-	-	-
miR159	miR159c	zma-miR159c-5p_L-1R-1	-2.93385	0.00976857	zma-mir159k	#N/A	#N/A	zma-mir159k	#N/A	-	-	-	-	-
miR159	miR159c	zma-miR159c-3p_L-1R-1	-2.49209	0.0320617	GRMZM5G800096_T01	#N/A	#N/A	GRMZM5G800096	#N/A	-	GO:0016655(oxidoreductase activity, acting on NAD(P)H, quinone or similar compound as acceptor);GO:0008137(NADH dehydrogenase (ubiquinone) activity);GO:0009579(thylakoid);GO:0009536(plastid);GO:0009535(chloroplast thylakoid membrane);GO:0009507(chloroplast);GO:0055114(oxidation-reduction process);GO:0016491(oxidoreductase activity);GO:0016021(integral component of membrane);GO:0016020(membrane);G…	-	[C]Energy production and conversion	GRMZM5G800096
miR159	miR159c	zma-miR159c-3p_L-1R-1	-2.49209	0.0320617	ENSRNA049463412-T1	#N/A	#N/A	ENSRNA049463412-T1	#N/A	-	-	-	-	-
miR159	miR159c	zma-miR159c-3p_L-1R-1	-2.49209	0.0320617	ENSRNA049463431-T1	#N/A	#N/A	ENSRNA049463431-T1	#N/A	-	-	-	-	-
miR159	miR159c	zma-miR159c-3p_L-1R-1	-2.49209	0.0320617	ENSRNA049463531-T1	#N/A	#N/A	ENSRNA049463531-T1	#N/A	-	-	-	-	-
miR159	miR159c	zma-miR159c-3p_L-1R-1	-2.49209	0.0320617	ENSRNA049470584-T1	#N/A	#N/A	ENSRNA049470584-T1	#N/A	-	-	-	-	-
miR159	miR159c	zma-miR159c-3p_L-1R-1	-2.49209	0.0320617	ENSRNA049472269-T1	#N/A	#N/A	ENSRNA049472269-T1	#N/A	-	-	-	-	-
miR159	miR159c	zma-miR159c-3p_L-1R-1	-2.49209	0.0320617	ENSRNA049475047-T1	#N/A	#N/A	ENSRNA049475047-T1	#N/A	-	-	-	-	-
miR159	miR159c	zma-miR159c-3p_L-1R-1	-2.49209	0.0320617	ENSRNA049475445-T1	#N/A	#N/A	ENSRNA049475445-T1	#N/A	-	-	-	-	-
miR159	miR159c	zma-miR159c-3p_L-1R-1	-2.49209	0.0320617	Zm00001d000361_T001	#N/A	#N/A	Zm00001d000361	#N/A	-	-	-	-	-
miR159	miR159c	zma-miR159c-3p_L-1R-1	-2.49209	0.0320617	Zm00001d002750_T001	#N/A	#N/A	Zm00001d002750	MYB	R2R3MYB-domain protein	GO:0003677(DNA binding)	-	[K]Transcription	Zm00001d002750
miR159	miR159c	zma-miR159c-3p_L-1R-1	-2.49209	0.0320617	Zm00001d007868_T001	0	1	Zm00001d007868	TCP	Transcription factor TCP2	GO:0005634(nucleus);GO:0006355(regulation of transcription, DNA-templated);GO:0006351(transcription, DNA-templated);GO:0003677(DNA binding)	-	[K]Transcription	Zm00001d007868
miR159	miR159c	zma-miR159c-3p_L-1R-1	-2.49209	0.0320617	Zm00001d008919_T001	#N/A	#N/A	Zm00001d008919	TCP	-	-	-	-	-
miR159	miR159c	zma-miR159c-3p_L-1R-1	-2.49209	0.0320617	Zm00001d012544_T001	-0.642859	0.49701	Zm00001d012544	MYB	myb domain protein 81	GO:0003677(DNA binding)	-	[K]Transcription	Zm00001d012544
miR159	miR159c	zma-miR159c-3p_L-1R-1	-2.49209	0.0320617	Zm00001d012725_T001	#N/A	#N/A	Zm00001d012725	TCP	Transcription factor TCP4	GO:0005634(nucleus);GO:0006355(regulation of transcription, DNA-templated);GO:0006351(transcription, DNA-templated);GO:0003677(DNA binding)	-	[S]Function unknown	Zm00001d012725
miR159	miR159c	zma-miR159c-3p_L-1R-1	-2.49209	0.0320617	Zm00001d012725_T002	0	1	Zm00001d012725	TCP	Transcription factor TCP4	GO:0005634(nucleus);GO:0006355(regulation of transcription, DNA-templated);GO:0006351(transcription, DNA-templated);GO:0003677(DNA binding)	-	[S]Function unknown	Zm00001d012725
miR159	miR159c	zma-miR159c-3p_L-1R-1	-2.49209	0.0320617	Zm00001d013119_T001	0	1	Zm00001d013119	TCP	Transcription factor TCP2	GO:0005634(nucleus);GO:0006355(regulation of transcription, DNA-templated);GO:0006351(transcription, DNA-templated);GO:0003677(DNA binding)	-	[K]Transcription	Zm00001d013119
miR159	miR159c	zma-miR159c-3p_L-1R-1	-2.49209	0.0320617	Zm00001d013801_T001	0	1	Zm00001d013801	MYB	myb domain protein 101	GO:0003677(DNA binding)	-	[K]Transcription	Zm00001d013801
miR159	miR159c	zma-miR159c-3p_L-1R-1	-2.49209	0.0320617	Zm00001d015521_T001	0.0468753	0.942169	Zm00001d015521	G2-like	Two-component response regulator ARR12	GO:0007165(signal transduction);GO:0000160(phosphorelay signal transduction system);GO:0005634(nucleus);GO:0006355(regulation of transcription, DNA-templated);GO:0006351(transcription, DNA-templated);GO:0003700(transcription factor activity, sequence-specific DNA binding);GO:0003677(DNA binding);GO:0009735(response to cytokinin);GO:0005515(protein binding);GO:0000156(phosphorelay response regulat…	-	[K]Transcription	Zm00001d015521
miR159	miR159c	zma-miR159c-3p_L-1R-1	-2.49209	0.0320617	Zm00001d018806_T001	#N/A	#N/A	Zm00001d018806	#N/A	Transcription factor TCP2	GO:0005634(nucleus);GO:0006355(regulation of transcription, DNA-templated);GO:0006351(transcription, DNA-templated);GO:0003677(DNA binding)	-	[K]Transcription	Zm00001d018806
miR159	miR159c	zma-miR159c-3p_L-1R-1	-2.49209	0.0320617	Zm00001d022148_T001	-0.397773	0.604218	Zm00001d022148	#N/A	fowlpox viral protein homolog1	GO:0046872(metal ion binding)	-	[S]Function unknown	Zm00001d022148
miR159	miR159c	zma-miR159c-3p_L-1R-1	-2.49209	0.0320617	Zm00001d022148_T002	0	1	Zm00001d022148	#N/A	fowlpox viral protein homolog1	GO:0046872(metal ion binding)	-	[S]Function unknown	Zm00001d022148
miR159	miR159c	zma-miR159c-3p_L-1R-1	-2.49209	0.0320617	Zm00001d022460_T001	2.06807	0.248415	Zm00001d022460	#N/A	Probable pectinesterase/pectinesterase inhibitor 40	GO:0045490(pectin catabolic process);GO:0043086(negative regulation of catalytic activity);GO:0042545(cell wall modification);GO:0045330(aspartyl esterase activity);GO:0030599(pectinesterase activity);GO:0004857(enzyme inhibitor activity);GO:0005618(cell wall);GO:0016787(hydrolase activity)	ko00040(Pentose and glucuronate interconversions)	[G]Carbohydrate transport and metabolism	Zm00001d022460
miR159	miR159c	zma-miR159c-3p_L-1R-1	-2.49209	0.0320617	Zm00001d022857_T001	#N/A	#N/A	Zm00001d022857	#N/A	-	-	-	-	-
miR159	miR159c	zma-miR159c-3p_L-1R-1	-2.49209	0.0320617	Zm00001d022952_T001	#N/A	#N/A	Zm00001d022952	#N/A	-	-	-	-	Zm00001d022952
miR159	miR159c	zma-miR159c-3p_L-1R-1	-2.49209	0.0320617	Zm00001d023434_T001	1.72818	0.0674862	Zm00001d023434	#N/A	Rac GTPase activating protein 1	GO:0007165(signal transduction);GO:0046982(protein heterodimerization activity);GO:0000786(nucleosome);GO:0003677(DNA binding)	-	[S]Function unknown	Zm00001d023434
miR159	miR159c	zma-miR159c-3p_L-1R-1	-2.49209	0.0320617	Zm00001d023434_T002	-0.77428	0.419444	Zm00001d023434	#N/A	Rac GTPase activating protein 1	GO:0007165(signal transduction);GO:0046982(protein heterodimerization activity);GO:0000786(nucleosome);GO:0003677(DNA binding)	-	[S]Function unknown	Zm00001d023434
miR159	miR159c	zma-miR159c-3p_L-1R-1	-2.49209	0.0320617	Zm00001d026186_T001	0	1	Zm00001d026186	MYB	Putative MYB DNA-binding domain superfamily protein	GO:0003677(DNA binding)	-	[K]Transcription	Zm00001d026186
miR159	miR159c	zma-miR159c-3p_L-1R-1	-2.49209	0.0320617	Zm00001d029362_T001	0	1	Zm00001d029362	#N/A	Putative fucosyltransferase-like protein	GO:0016757(transferase activity, transferring glycosyl groups);GO:0016740(transferase activity)	-	[S]Function unknown	Zm00001d029362
miR159	miR159c	zma-miR159c-3p_L-1R-1	-2.49209	0.0320617	Zm00001d031515_T001	#N/A	#N/A	Zm00001d031515	MYB	-	-	-	-	-
miR159	miR159c	zma-miR159c-3p_L-1R-1	-2.49209	0.0320617	Zm00001d033075_T001	0	1	Zm00001d033075	MYB	myb domain protein 101	GO:0003677(DNA binding)	-	[K]Transcription	Zm00001d033075
miR159	miR159c	zma-miR159c-3p_L-1R-1	-2.49209	0.0320617	Zm00001d034353_T001	0	1	Zm00001d034353	TCP	Transcription factor TCP2	GO:0005634(nucleus);GO:0006355(regulation of transcription, DNA-templated);GO:0006351(transcription, DNA-templated);GO:0003677(DNA binding)	-	-	Zm00001d034353
miR159	miR159c	zma-miR159c-3p_L-1R-1	-2.49209	0.0320617	Zm00001d036406_T001	-0.67222	0.350086	Zm00001d036406	#N/A	Novel plant SNARE 11	GO:0016021(integral component of membrane);GO:0016020(membrane);GO:0005886(plasma membrane);GO:0009504(cell plate)	-	[U]Intracellular trafficking, secretion, and vesicular transport	Zm00001d036406
miR159	miR159c	zma-miR159c-3p_L-1R-1	-2.49209	0.0320617	Zm00001d036551_T001	-0.734462	0.361422	Zm00001d036551	MYB	Transcription factor MYB104	GO:0003677(DNA binding)	-	[K]Transcription	Zm00001d036551
miR159	miR159c	zma-miR159c-3p_L-1R-1	-2.49209	0.0320617	Zm00001d036883_T001	#N/A	#N/A	Zm00001d036883	MYB_related	-	-	-	-	-
miR159	miR159c	zma-miR159c-3p_L-1R-1	-2.49209	0.0320617	Zm00001d037544_T001	#N/A	#N/A	Zm00001d037544	#N/A	-	-	-	-	-
miR159	miR159c	zma-miR159c-3p_L-1R-1	-2.49209	0.0320617	Zm00001d038494_T016	0	1	Zm00001d038494	#N/A	Leucine-rich repeat protein kinase family protein	GO:0016310(phosphorylation);GO:0016301(kinase activity);GO:0006468(protein phosphorylation);GO:0004672(protein kinase activity);GO:0005524(ATP binding);GO:0016021(integral component of membrane);GO:0016020(membrane);GO:0004674(protein serine/threonine kinase activity);GO:0000166(nucleotide binding);GO:0016740(transferase activity)	-	-	Zm00001d038494
miR159	miR159c	zma-miR159c-3p_L-1R-1	-2.49209	0.0320617	Zm00001d038617_T001	#N/A	#N/A	Zm00001d038617	#N/A	-	-	-	-	-
miR159	miR159c	zma-miR159c-3p_L-1R-1	-2.49209	0.0320617	Zm00001d039371_T001	0	1	Zm00001d039371	TCP	Transcription factor TCP4	GO:0005634(nucleus);GO:0006355(regulation of transcription, DNA-templated);GO:0006351(transcription, DNA-templated);GO:0003677(DNA binding)	-	[K]Transcription	Zm00001d039371
miR159	miR159c	zma-miR159c-3p_L-1R-1	-2.49209	0.0320617	Zm00001d039371_T002	-0.730343	0.696288	Zm00001d039371	TCP	Transcription factor TCP4	GO:0005634(nucleus);GO:0006355(regulation of transcription, DNA-templated);GO:0006351(transcription, DNA-templated);GO:0003677(DNA binding)	-	[K]Transcription	Zm00001d039371
miR159	miR159c	zma-miR159c-3p_L-1R-1	-2.49209	0.0320617	Zm00001d039371_T003	0	1	Zm00001d039371	TCP	Transcription factor TCP4	GO:0005634(nucleus);GO:0006355(regulation of transcription, DNA-templated);GO:0006351(transcription, DNA-templated);GO:0003677(DNA binding)	-	[K]Transcription	Zm00001d039371
miR159	miR159c	zma-miR159c-3p_L-1R-1	-2.49209	0.0320617	Zm00001d041964_T001	1.31651	0.299035	Zm00001d041964	#N/A	Storage protein	GO:0016021(integral component of membrane);GO:0016020(membrane)	-	[S]Function unknown	Zm00001d041964
miR159	miR159c	zma-miR159c-3p_L-1R-1	-2.49209	0.0320617	Zm00001d043124_T001	#N/A	#N/A	Zm00001d043124	#N/A	-	-	-	-	-
miR159	miR159c	zma-miR159c-3p_L-1R-1	-2.49209	0.0320617	Zm00001d043124_T002	0	1	Zm00001d043124	#N/A	Exocyst complex component SEC5A	GO:0006893(Golgi to plasma membrane transport);GO:0000145(exocyst)	-	[S]Function unknown	Zm00001d043124
miR159	miR159c	zma-miR159c-3p_L-1R-1	-2.49209	0.0320617	Zm00001d043124_T003	#N/A	#N/A	Zm00001d043124	#N/A	-	-	-	-	-
miR159	miR159c	zma-miR159c-3p_L-1R-1	-2.49209	0.0320617	Zm00001d043131_T001	-0.654617	0.635071	Zm00001d043131	MYB	myb domain protein 81	GO:0003677(DNA binding);GO:0009555(pollen development);GO:0048653(anther development)	-	[K]Transcription	Zm00001d043131
miR159	miR159c	zma-miR159c-3p_L-1R-1	-2.49209	0.0320617	Zm00001d043131_T002	6.91834	0.0105452	Zm00001d043131	MYB	myb domain protein 81	GO:0003677(DNA binding);GO:0009555(pollen development);GO:0048653(anther development)	-	[K]Transcription	Zm00001d043131
miR159	miR159c	zma-miR159c-3p_L-1R-1	-2.49209	0.0320617	Zm00001d043423_T001	2.45839	0.0204335	Zm00001d043423	#N/A	Transcription factor TCP4	GO:0005634(nucleus);GO:0006355(regulation of transcription, DNA-templated);GO:0006351(transcription, DNA-templated);GO:0003677(DNA binding)	-	[S]Function unknown	Zm00001d043423
miR159	miR159c	zma-miR159c-3p_L-1R-1	-2.49209	0.0320617	Zm00001d046517_T001	#N/A	#N/A	Zm00001d046517	MYB	Putative MYB DNA-binding domain superfamily protein	GO:0003677(DNA binding)	-	[K]Transcription	Zm00001d046517
miR159	miR159c	zma-miR159c-3p_L-1R-1	-2.49209	0.0320617	Zm00001d046518_T001	#N/A	#N/A	Zm00001d046518	MYB	-	-	-	-	-
miR159	miR159c	zma-miR159c-3p_L-1R-1	-2.49209	0.0320617	Zm00001d046519_T001	#N/A	#N/A	Zm00001d046519	MYB	-	-	-	-	-
miR159	miR159c	zma-miR159c-3p_L-1R-1	-2.49209	0.0320617	Zm00001d053545_T001	0.542519	0.625715	Zm00001d053545	#N/A	NAD(P)-binding Rossmann-fold superfamily protein	GO:0005773(vacuole);GO:0009507(chloroplast);GO:0009570(chloroplast stroma)	-	[G]Carbohydrate transport and metabolism ;[M]Cell wall/membrane/envelope biogenesis	Zm00001d053545
miR159	miR159c	zma-miR159c-3p_L-1R-1	-2.49209	0.0320617	Zm00001d053545_T002	0.115212	0.916461	Zm00001d053545	#N/A	NAD(P)-binding Rossmann-fold superfamily protein	GO:0005773(vacuole);GO:0009507(chloroplast);GO:0009570(chloroplast stroma)	-	[G]Carbohydrate transport and metabolism ;[M]Cell wall/membrane/envelope biogenesis	Zm00001d053545
miR159	miR159c	zma-miR159c-3p_L-1R-1	-2.49209	0.0320617	Zm00001d053545_T003	0.0283377	0.963365	Zm00001d053545	#N/A	NAD(P)-binding Rossmann-fold superfamily protein	GO:0005773(vacuole);GO:0009507(chloroplast);GO:0009570(chloroplast stroma)	-	[G]Carbohydrate transport and metabolism ;[M]Cell wall/membrane/envelope biogenesis	Zm00001d053545
miR159	miR159c	zma-miR159c-3p_L-1R-1	-2.49209	0.0320617	Zm00001d053589_T002	-0.500016	0.474179	Zm00001d053589	#N/A	Serine/threonine-protein phosphatase	GO:0016787(hydrolase activity);GO:0006470(protein dephosphorylation);GO:0004721(phosphoprotein phosphatase activity);GO:0016021(integral component of membrane);GO:0016020(membrane)	ko03015(mRNA surveillance pathway);ko04136(Autophagy - other eukaryotes)	[T]Signal transduction mechanisms	Zm00001d053589
miR159	miR159c	zma-miR159c-3p_L-1R-1	-2.49209	0.0320617	Zm00001d053589_T003	0	1	Zm00001d053589	#N/A	Serine/threonine-protein phosphatase	GO:0016787(hydrolase activity);GO:0006470(protein dephosphorylation);GO:0004721(phosphoprotein phosphatase activity);GO:0016021(integral component of membrane);GO:0016020(membrane)	ko03015(mRNA surveillance pathway);ko04136(Autophagy - other eukaryotes)	[T]Signal transduction mechanisms	Zm00001d053589
miR159	miR159c	zma-miR159c-3p_L-1R-1	-2.49209	0.0320617	Zm00001d053589_T004	0	1	Zm00001d053589	#N/A	Serine/threonine-protein phosphatase	GO:0016787(hydrolase activity);GO:0006470(protein dephosphorylation);GO:0004721(phosphoprotein phosphatase activity);GO:0016021(integral component of membrane);GO:0016020(membrane)	ko03015(mRNA surveillance pathway);ko04136(Autophagy - other eukaryotes)	[T]Signal transduction mechanisms	Zm00001d053589
miR159	miR159c	zma-miR159c-3p_L-1R-1	-2.49209	0.0320617	Zm00001d053589_T005	0	1	Zm00001d053589	#N/A	Serine/threonine-protein phosphatase	GO:0016787(hydrolase activity);GO:0006470(protein dephosphorylation);GO:0004721(phosphoprotein phosphatase activity);GO:0016021(integral component of membrane);GO:0016020(membrane)	ko03015(mRNA surveillance pathway);ko04136(Autophagy - other eukaryotes)	[T]Signal transduction mechanisms	Zm00001d053589
miR159	miR159c	zma-miR159c-3p_L-1R-1	-2.49209	0.0320617	Zm00001d053589_T006	#N/A	#N/A	Zm00001d053589	#N/A	-	-	-	-	-
miR159	miR159c	zma-miR159c-3p_L-1R-1	-2.49209	0.0320617	zma-mir159b	#N/A	#N/A	zma-mir159b	#N/A	-	-	-	-	-
miR159	miR159c	zma-miR159c-3p_L-1R-1	-2.49209	0.0320617	zma-mir159c	#N/A	#N/A	zma-mir159c	#N/A	-	-	-	-	-
miR159	miR159c	zma-miR159c-3p_L-1R-1	-2.49209	0.0320617	zma-mir159d	#N/A	#N/A	zma-mir159d	#N/A	-	-	-	-	-
miR159	miR159c	zma-miR159c-3p_L-1R-1	-2.49209	0.0320617	zma-mir159j	#N/A	#N/A	zma-mir159j	#N/A	-	-	-	-	-
miR159	miR159c	zma-miR159c-3p_L-1R-1	-2.49209	0.0320617	zma-mir159k	#N/A	#N/A	zma-mir159k	#N/A	-	-	-	-	-
miR159	miR159c	zma-miR159c-3p_L-1R-1	-2.49209	0.0320617	zma-mir319a	#N/A	#N/A	zma-mir319a	#N/A	-	-	-	-	-
miR159	miR159c	zma-miR159c-3p_L-1R-1	-2.49209	0.0320617	zma-mir319c	#N/A	#N/A	zma-mir319c	#N/A	-	-	-	-	-
miR159	miR159f	zma-miR159f-5p_L-1	-1.60799	0.00890344	Zm00001d031136_T003	-0.308993	0.606461	Zm00001d031136	#N/A	cysteine synthase2	GO:0019344(cysteine biosynthetic process);GO:0006535(cysteine biosynthetic process from serine);GO:0004124(cysteine synthase activity);GO:0008652(cellular amino acid biosynthetic process);GO:0005737(cytoplasm);GO:0016740(transferase activity)	ko00270(Cysteine and methionine metabolism);ko00920(Sulfur metabolism);ko01200(Carbon metabolism);ko01230(Biosynthesis of amino acids)	[E]Amino acid transport and metabolism	Zm00001d031136
miR159	miR159f	zma-miR159f-5p_L-1	-1.60799	0.00890344	Zm00001d031136_T002	#N/A	#N/A	Zm00001d031136	#N/A	cysteine synthase2	GO:0019344(cysteine biosynthetic process);GO:0006535(cysteine biosynthetic process from serine);GO:0004124(cysteine synthase activity);GO:0008652(cellular amino acid biosynthetic process);GO:0005737(cytoplasm);GO:0016740(transferase activity)	ko00270(Cysteine and methionine metabolism);ko00920(Sulfur metabolism);ko01200(Carbon metabolism);ko01230(Biosynthesis of amino acids)	[E]Amino acid transport and metabolism	Zm00001d031136
miR159	miR159f	zma-miR159f-5p_L-1	-1.60799	0.00890344	Zm00001d031136_T001	0	1	Zm00001d031136	#N/A	cysteine synthase2	GO:0019344(cysteine biosynthetic process);GO:0006535(cysteine biosynthetic process from serine);GO:0004124(cysteine synthase activity);GO:0008652(cellular amino acid biosynthetic process);GO:0005737(cytoplasm);GO:0016740(transferase activity)	ko00270(Cysteine and methionine metabolism);ko00920(Sulfur metabolism);ko01200(Carbon metabolism);ko01230(Biosynthesis of amino acids)	[E]Amino acid transport and metabolism	Zm00001d031136
miR159	miR159f	zma-miR159f-5p_L-1	-1.60799	0.00890344	Zm00001d011697_T001	0.587873	0.547652	Zm00001d011697	#N/A	Mitochondrial substrate carrier family protein	GO:0005743(mitochondrial inner membrane);GO:0006810(transport);GO:0055085(transmembrane transport);GO:0016021(integral component of membrane);GO:0016020(membrane)	-	[S]Function unknown	Zm00001d011697
miR159	miR159f	zma-miR159f-5p_L-1	-1.60799	0.00890344	Zm00001d014498_T001	#N/A	#N/A	Zm00001d014498	#N/A	-	-	-	-	-
miR159	miR159f	zma-miR159f-5p_L-1	-1.60799	0.00890344	Zm00001d047909_T001	-1.41301	0.350449	Zm00001d047909	#N/A	transcription activators;DNA binding;RNA polymerase II transcription factors;catalytics;transcription initiation factors	GO:0006367(transcription initiation from RNA polymerase II promoter);GO:0005634(nucleus);GO:0003677(DNA binding);GO:0032968(positive regulation of transcription elongation from RNA polymerase II promoter)	ko03022(Basal transcription factors)	[K]Transcription	Zm00001d047909
miR159	miR159f	zma-miR159f-5p_L-1	-1.60799	0.00890344	Zm00001d052407_T001	0	1	Zm00001d052407	#N/A	ENTH/VHS family protein	GO:0016021(integral component of membrane);GO:0016020(membrane)	-	[S]Function unknown	Zm00001d052407
miR159	miR159f	zma-miR159f-5p_L-1	-1.60799	0.00890344	Zm00001d052407_T002	-0.634817	0.4923	Zm00001d052407	#N/A	ENTH/VHS family protein	GO:0016021(integral component of membrane);GO:0016020(membrane)	-	[S]Function unknown	Zm00001d052407
miR159	miR159f	zma-miR159f-5p_L-1	-1.60799	0.00890344	Zm00001d052407_T003	#N/A	#N/A	Zm00001d052407	#N/A	-	-	-	-	-
miR159	miR159f	zma-miR159f-5p_L-1	-1.60799	0.00890344	Zm00001d052407_T004	0	1	Zm00001d052407	#N/A	ENTH/VHS family protein	GO:0016021(integral component of membrane);GO:0016020(membrane)	-	[S]Function unknown	Zm00001d052407
miR159	miR159f	zma-miR159f-5p_L-1	-1.60799	0.00890344	Zm00001d052407_T005	0	1	Zm00001d052407	#N/A	ENTH/VHS family protein	GO:0016021(integral component of membrane);GO:0016020(membrane)	-	[S]Function unknown	Zm00001d052407
miR159	miR159f	zma-miR159f-5p_L-1	-1.60799	0.00890344	Zm00001d052407_T006	0	1	Zm00001d052407	#N/A	ENTH/VHS family protein	GO:0016021(integral component of membrane);GO:0016020(membrane)	-	[S]Function unknown	Zm00001d052407
miR160	miR160a	zma-miR160a-5p	-0.928914	0.0225796	Zm00001d000358_T001	#N/A	#N/A	Zm00001d000358	ARF	-	-	-	-	-
miR160	miR160a	zma-miR160a-5p	-0.928914	0.0225796	Zm00001d014013_T004	#N/A	#N/A	Zm00001d014013	ARF	Auxin response factor 16	GO:0009734(auxin-activated signaling pathway);GO:0009725(response to hormone);GO:0005634(nucleus);GO:0006355(regulation of transcription, DNA-templated);GO:0006351(transcription, DNA-templated);GO:0003677(DNA binding)	-	[K]Transcription	Zm00001d014013
miR160	miR160a	zma-miR160a-5p	-0.928914	0.0225796	Zm00001d014507_T003	#N/A	#N/A	Zm00001d014507	ARF	-	-	-	-	-
miR160	miR160a	zma-miR160a-5p	-0.928914	0.0225796	Zm00001d014507_T004	#N/A	#N/A	Zm00001d014507	ARF	-	-	-	-	-
miR160	miR160a	zma-miR160a-5p	-0.928914	0.0225796	Zm00001d014507_T001	#N/A	#N/A	Zm00001d014507	ARF	Auxin response factor 16	GO:0009725(response to hormone);GO:0005634(nucleus);GO:0006355(regulation of transcription, DNA-templated);GO:0003677(DNA binding);GO:0009734(auxin-activated signaling pathway);GO:0006351(transcription, DNA-templated)	-	[K]Transcription	Zm00001d014507
miR160	miR160a	zma-miR160a-5p	-0.928914	0.0225796	Zm00001d051172_T001	0.583619	0.663034	Zm00001d051172	ARF	Auxin response factor 16	GO:0009734(auxin-activated signaling pathway);GO:0009725(response to hormone);GO:0005634(nucleus);GO:0006355(regulation of transcription, DNA-templated);GO:0006351(transcription, DNA-templated);GO:0003677(DNA binding)	-	[K]Transcription	Zm00001d051172
miR160	miR160a	zma-miR160a-5p	-0.928914	0.0225796	Zm00001d014013_T002	0.0578688	0.967968	Zm00001d014013	ARF	Auxin response factor 16	GO:0009734(auxin-activated signaling pathway);GO:0009725(response to hormone);GO:0005634(nucleus);GO:0006355(regulation of transcription, DNA-templated);GO:0006351(transcription, DNA-templated);GO:0003677(DNA binding)	-	[K]Transcription	Zm00001d014013
miR160	miR160a	zma-miR160a-5p	-0.928914	0.0225796	Zm00001d014013_T001	0.131461	0.942612	Zm00001d014013	ARF	Auxin response factor 16	GO:0009734(auxin-activated signaling pathway);GO:0009725(response to hormone);GO:0005634(nucleus);GO:0006355(regulation of transcription, DNA-templated);GO:0006351(transcription, DNA-templated);GO:0003677(DNA binding)	-	[K]Transcription	Zm00001d014013
miR160	miR160a	zma-miR160a-5p	-0.928914	0.0225796	Zm00001d014013_T003	2.35071	0.450348	Zm00001d014013	ARF	Auxin response factor 16	GO:0009734(auxin-activated signaling pathway);GO:0009725(response to hormone);GO:0005634(nucleus);GO:0006355(regulation of transcription, DNA-templated);GO:0006351(transcription, DNA-templated);GO:0003677(DNA binding)	-	[K]Transcription	Zm00001d014013
miR160	miR160a	zma-miR160a-5p	-0.928914	0.0225796	Zm00001d014507_T002	-0.104029	0.898824	Zm00001d014507	ARF	Auxin response factor 16	GO:0009725(response to hormone);GO:0005634(nucleus);GO:0006355(regulation of transcription, DNA-templated);GO:0003677(DNA binding);GO:0009734(auxin-activated signaling pathway);GO:0006351(transcription, DNA-templated)	-	[K]Transcription	Zm00001d014507
miR160	miR160a	zma-miR160a-5p	-0.928914	0.0225796	Zm00001d032683_T001	-0.304021	0.781906	Zm00001d032683	ARF	Auxin response factor 16	GO:0009734(auxin-activated signaling pathway);GO:0009725(response to hormone);GO:0005634(nucleus);GO:0006355(regulation of transcription, DNA-templated);GO:0006351(transcription, DNA-templated);GO:0003677(DNA binding)	-	[K]Transcription	Zm00001d032683
miR160	miR160a	zma-miR160a-5p	-0.928914	0.0225796	Zm00001d017284_T001	1.33384	0.181134	Zm00001d017284	#N/A	Auxin response factor 16	GO:0009734(auxin-activated signaling pathway);GO:0009725(response to hormone);GO:0005634(nucleus);GO:0006355(regulation of transcription, DNA-templated);GO:0006351(transcription, DNA-templated);GO:0003677(DNA binding)	-	[K]Transcription	Zm00001d017284
miR160	miR160a	zma-miR160a-5p	-0.928914	0.0225796	Zm00001d002929_T001	0	1	Zm00001d002929	ARF	Auxin response factor 17	GO:0009734(auxin-activated signaling pathway);GO:0009725(response to hormone);GO:0005634(nucleus);GO:0006355(regulation of transcription, DNA-templated);GO:0006351(transcription, DNA-templated);GO:0003677(DNA binding)	-	[K]Transcription	Zm00001d002929
miR160	miR160a	zma-miR160a-5p	-0.928914	0.0225796	Zm00001d016877_T003	0.371752	0.781415	Zm00001d016877	#N/A	RNA 2'-phosphotransferase Tpt1 / KptA family	GO:0016772(transferase activity, transferring phosphorus-containing groups);GO:0016740(transferase activity);GO:0006388(tRNA splicing, via endonucleolytic cleavage and ligation)	-	[J]Translation, ribosomal structure and biogenesis	Zm00001d016877
miR160	miR160a	zma-miR160a-5p	-0.928914	0.0225796	Zm00001d025871_T001	0	1	Zm00001d025871	ARF	Auxin response factor 16	GO:0009734(auxin-activated signaling pathway);GO:0009725(response to hormone);GO:0005634(nucleus);GO:0006355(regulation of transcription, DNA-templated);GO:0006351(transcription, DNA-templated);GO:0003677(DNA binding)	-	-	Zm00001d025871
miR160	miR160a	zma-miR160a-5p	-0.928914	0.0225796	Zm00001d052591_T001	0.891482	0.503519	Zm00001d052591	B3	B3 domain-containing protein	GO:0005634(nucleus);GO:0006355(regulation of transcription, DNA-templated);GO:0006351(transcription, DNA-templated);GO:0003677(DNA binding)	-	[K]Transcription	Zm00001d052591
miR160	miR160a	zma-miR160a-5p	-0.928914	0.0225796	Zm00001d052591_T002	0	1	Zm00001d052591	B3	B3 domain-containing protein	GO:0005634(nucleus);GO:0006355(regulation of transcription, DNA-templated);GO:0006351(transcription, DNA-templated);GO:0003677(DNA binding)	-	[K]Transcription	Zm00001d052591
miR160	miR160b	zma-miR160b-3p	-inf	0.018507	Zm00001d037891_T001	0	1	Zm00001d037891	#N/A	Pentatricopeptide repeat-containing protein	GO:0008270(zinc ion binding)	-	[S]Function unknown	Zm00001d037891
miR160	miR160b	zma-miR160b-3p	-inf	0.018507	Zm00001d046538_T001	0.782534	0.458945	Zm00001d046538	#N/A	Sec14p-like phosphatidylinositol transfer family protein	GO:0006810(transport);GO:0005215(transporter activity);GO:0005622(intracellular)	-	[S]Function unknown	Zm00001d046538
miR160	miR160b	zma-miR160b-3p	-inf	0.018507	Zm00001d046538_T002	0	1	Zm00001d046538	#N/A	Sec14p-like phosphatidylinositol transfer family protein	GO:0006810(transport);GO:0005215(transporter activity);GO:0005622(intracellular)	-	[S]Function unknown	Zm00001d046538
miR160	miR160b	zma-miR160b-3p	-inf	0.018507	Zm00001d046538_T003	0	1	Zm00001d046538	#N/A	Sec14p-like phosphatidylinositol transfer family protein	GO:0006810(transport);GO:0005215(transporter activity);GO:0005622(intracellular)	-	[S]Function unknown	Zm00001d046538
miR160	miR160b	zma-miR160b-3p	-inf	0.018507	Zm00001d046538_T004	0.799629	0.389273	Zm00001d046538	#N/A	Sec14p-like phosphatidylinositol transfer family protein	GO:0006810(transport);GO:0005215(transporter activity);GO:0005622(intracellular)	-	[S]Function unknown	Zm00001d046538
miR160	miR160b	zma-miR160b-3p	-inf	0.018507	Zm00001d046538_T005	0	1	Zm00001d046538	#N/A	Sec14p-like phosphatidylinositol transfer family protein	GO:0006810(transport);GO:0005215(transporter activity);GO:0005622(intracellular)	-	[S]Function unknown	Zm00001d046538
miR164	miR164f	zma-miR164f-5p	-1.0034	0.0444762	Zm00001d020540_T001	#N/A	#N/A	Zm00001d020540	AP2	-	-	-	-	-
miR164	miR164f	zma-miR164f-5p	-1.0034	0.0444762	Zm00001d020540_T002	0	1	Zm00001d020540	AP2	AP2-like ethylene-responsive transcription factor	GO:0007275(multicellular organism development);GO:0006355(regulation of transcription, DNA-templated);GO:0003700(transcription factor activity, sequence-specific DNA binding);GO:0005634(nucleus);GO:0006351(transcription, DNA-templated);GO:0003677(DNA binding)	-	[K]Transcription	Zm00001d020540
miR164	miR164f	zma-miR164f-5p	-1.0034	0.0444762	Zm00001d008528_T001	0.856305	0.537159	Zm00001d008528	MYB	myb domain protein 62	GO:0003677(DNA binding)	-	[K]Transcription	Zm00001d008528
miR164	miR164f	zma-miR164f-5p	-1.0034	0.0444762	Zm00001d041791_T001	#N/A	#N/A	Zm00001d041791	NAC	-	-	-	-	-
miR164	miR164f	zma-miR164f-5p	-1.0034	0.0444762	Zm00001d035266_T001	#N/A	#N/A	Zm00001d035266	NAC	-	-	-	-	-
miR164	miR164f	zma-miR164f-5p	-1.0034	0.0444762	Zm00001d016950_T001	2.56274	0.105584	Zm00001d016950	NAC	NAC30 NAC type transcription factor	GO:0005634(nucleus);GO:0006355(regulation of transcription, DNA-templated);GO:0006351(transcription, DNA-templated);GO:0003677(DNA binding)	-	[S]Function unknown	Zm00001d016950
miR164	miR164f	zma-miR164f-5p	-1.0034	0.0444762	Zm00001d050893_T002	1.65267	0.365186	Zm00001d050893	NAC	NAC domain-containing protein 79	GO:0005634(nucleus);GO:0006355(regulation of transcription, DNA-templated);GO:0006351(transcription, DNA-templated);GO:0003677(DNA binding)	-	[S]Function unknown	Zm00001d050893
miR164	miR164f	zma-miR164f-5p	-1.0034	0.0444762	Zm00001d050893_T001	0.426992	0.781215	Zm00001d050893	NAC	NAC domain-containing protein 79	GO:0005634(nucleus);GO:0006355(regulation of transcription, DNA-templated);GO:0006351(transcription, DNA-templated);GO:0003677(DNA binding)	-	[S]Function unknown	Zm00001d050893
miR164	miR164f	zma-miR164f-5p	-1.0034	0.0444762	Zm00001d041472_T001	0	1	Zm00001d041472	NAC	NAC domain-containing protein 21/22	GO:0005634(nucleus);GO:0006355(regulation of transcription, DNA-templated);GO:0006351(transcription, DNA-templated);GO:0003677(DNA binding)	-	[S]Function unknown	Zm00001d041472
miR164	miR164f	zma-miR164f-5p	-1.0034	0.0444762	Zm00001d016950_T002	0	1	Zm00001d016950	NAC	NAC30 NAC type transcription factor	GO:0005634(nucleus);GO:0006355(regulation of transcription, DNA-templated);GO:0006351(transcription, DNA-templated);GO:0003677(DNA binding)	-	[S]Function unknown	Zm00001d016950
miR164	miR164f	zma-miR164f-5p	-1.0034	0.0444762	Zm00001d014405_T001	-0.77038	0.593343	Zm00001d014405	NAC	NAC domain-containing protein 21/22	GO:0005634(nucleus);GO:0006355(regulation of transcription, DNA-templated);GO:0006351(transcription, DNA-templated);GO:0003677(DNA binding)	-	[S]Function unknown	Zm00001d014405
miR164	miR164f	zma-miR164f-5p	-1.0034	0.0444762	zma-mir164h	#N/A	#N/A	zma-mir164h	#N/A	-	-	-	-	-
miR164	miR164f	zma-miR164f-5p	-1.0034	0.0444762	zma-mir164f	#N/A	#N/A	zma-mir164f	#N/A	-	-	-	-	-
miR164	miR164f	zma-miR164f-5p	-1.0034	0.0444762	zma-mir164c	#N/A	#N/A	zma-mir164c	#N/A	-	-	-	-	-
miR164	miR164f	zma-miR164f-5p	-1.0034	0.0444762	Zm00001d043152_T002	#N/A	#N/A	Zm00001d043152	#N/A	Dihydropyrimidinase	GO:0016810(hydrolase activity, acting on carbon-nitrogen (but not peptide) bonds);GO:0005737(cytoplasm);GO:0016787(hydrolase activity)	ko00240(Pyrimidine metabolism);ko00410(beta-Alanine metabolism);ko00770(Pantothenate and CoA biosynthesis)	[F]Nucleotide transport and metabolism	Zm00001d043152
miR164	miR164f	zma-miR164f-5p	-1.0034	0.0444762	Zm00001d015196_T003	#N/A	#N/A	Zm00001d015196	#N/A	DNA polymerase V family	GO:0071897(DNA biosynthetic process);GO:0003887(DNA-directed DNA polymerase activity);GO:0006351(transcription, DNA-templated);GO:0003677(DNA binding)	-	[S]Function unknown	Zm00001d015196
miR164	miR164f	zma-miR164f-5p	-1.0034	0.0444762	Zm00001d015196_T007	#N/A	#N/A	Zm00001d015196	#N/A	-	-	-	-	-
miR164	miR164f	zma-miR164f-5p	-1.0034	0.0444762	Zm00001d006825_T002	#N/A	#N/A	Zm00001d006825	#N/A	-	-	-	-	-
miR164	miR164f	zma-miR164f-5p	-1.0034	0.0444762	Zm00001d000096_T001	#N/A	#N/A	Zm00001d000096	#N/A	-	-	-	-	-
miR164	miR164f	zma-miR164f-5p	-1.0034	0.0444762	ENSRNA049456243-T1	#N/A	#N/A	ENSRNA049456243-T1	#N/A	-	-	-	-	-
miR164	miR164f	zma-miR164f-5p	-1.0034	0.0444762	Zm00001d043152_T001	4.73257	0.0163961	Zm00001d043152	#N/A	Dihydropyrimidinase	GO:0016810(hydrolase activity, acting on carbon-nitrogen (but not peptide) bonds);GO:0005737(cytoplasm);GO:0016787(hydrolase activity)	ko00240(Pyrimidine metabolism);ko00410(beta-Alanine metabolism);ko00770(Pantothenate and CoA biosynthesis)	[F]Nucleotide transport and metabolism	Zm00001d043152
miR164	miR164f	zma-miR164f-5p	-1.0034	0.0444762	Zm00001d040411_T006	1.44583	0.290184	Zm00001d040411	#N/A	Rhomboid-like protein 20	GO:0006508(proteolysis);GO:0004252(serine-type endopeptidase activity);GO:0016021(integral component of membrane);GO:0016020(membrane)	-	[S]Function unknown	Zm00001d040411
miR164	miR164f	zma-miR164f-5p	-1.0034	0.0444762	Zm00001d049171_T001	1.21975	0.251323	Zm00001d049171	#N/A	Lipase/lipooxygenase PLAT/LH2 family protein	GO:0016021(integral component of membrane);GO:0016020(membrane)	-	[S]Function unknown	Zm00001d049171
miR164	miR164f	zma-miR164f-5p	-1.0034	0.0444762	Zm00001d040411_T003	1.05013	0.743025	Zm00001d040411	#N/A	Rhomboid-like protein 20	GO:0006508(proteolysis);GO:0004252(serine-type endopeptidase activity);GO:0016021(integral component of membrane);GO:0016020(membrane)	-	[S]Function unknown	Zm00001d040411
miR164	miR164f	zma-miR164f-5p	-1.0034	0.0444762	Zm00001d043152_T006	1.01803	0.471637	Zm00001d043152	#N/A	Dihydropyrimidinase	GO:0016810(hydrolase activity, acting on carbon-nitrogen (but not peptide) bonds);GO:0005737(cytoplasm);GO:0016787(hydrolase activity)	ko00240(Pyrimidine metabolism);ko00410(beta-Alanine metabolism);ko00770(Pantothenate and CoA biosynthesis)	[F]Nucleotide transport and metabolism	Zm00001d043152
miR164	miR164f	zma-miR164f-5p	-1.0034	0.0444762	Zm00001d049171_T002	0.315779	0.710939	Zm00001d049171	#N/A	Lipase/lipooxygenase PLAT/LH2 family protein	GO:0016021(integral component of membrane);GO:0016020(membrane)	-	[S]Function unknown	Zm00001d049171
miR164	miR164f	zma-miR164f-5p	-1.0034	0.0444762	Zm00001d043152_T007	0	1	Zm00001d043152	#N/A	Dihydropyrimidinase	GO:0016810(hydrolase activity, acting on carbon-nitrogen (but not peptide) bonds);GO:0005737(cytoplasm);GO:0016787(hydrolase activity)	ko00240(Pyrimidine metabolism);ko00410(beta-Alanine metabolism);ko00770(Pantothenate and CoA biosynthesis)	[F]Nucleotide transport and metabolism	Zm00001d043152
miR164	miR164f	zma-miR164f-5p	-1.0034	0.0444762	Zm00001d043152_T008	0	1	Zm00001d043152	#N/A	Dihydropyrimidinase	GO:0016810(hydrolase activity, acting on carbon-nitrogen (but not peptide) bonds);GO:0005737(cytoplasm);GO:0016787(hydrolase activity)	ko00240(Pyrimidine metabolism);ko00410(beta-Alanine metabolism);ko00770(Pantothenate and CoA biosynthesis)	[F]Nucleotide transport and metabolism	Zm00001d043152
miR164	miR164f	zma-miR164f-5p	-1.0034	0.0444762	Zm00001d043152_T009	0	1	Zm00001d043152	#N/A	Dihydropyrimidinase	GO:0016810(hydrolase activity, acting on carbon-nitrogen (but not peptide) bonds);GO:0005737(cytoplasm);GO:0016787(hydrolase activity)	ko00240(Pyrimidine metabolism);ko00410(beta-Alanine metabolism);ko00770(Pantothenate and CoA biosynthesis)	[F]Nucleotide transport and metabolism	Zm00001d043152
miR164	miR164f	zma-miR164f-5p	-1.0034	0.0444762	Zm00001d015196_T002	0	1	Zm00001d015196	#N/A	DNA polymerase V family	GO:0071897(DNA biosynthetic process);GO:0003887(DNA-directed DNA polymerase activity);GO:0006351(transcription, DNA-templated);GO:0003677(DNA binding)	-	[S]Function unknown	Zm00001d015196
miR164	miR164f	zma-miR164f-5p	-1.0034	0.0444762	Zm00001d015196_T004	0	1	Zm00001d015196	#N/A	DNA polymerase V family	GO:0071897(DNA biosynthetic process);GO:0003887(DNA-directed DNA polymerase activity);GO:0006351(transcription, DNA-templated);GO:0003677(DNA binding)	-	[S]Function unknown	Zm00001d015196
miR164	miR164f	zma-miR164f-5p	-1.0034	0.0444762	Zm00001d015196_T006	0	1	Zm00001d015196	#N/A	DNA polymerase V family	GO:0071897(DNA biosynthetic process);GO:0003887(DNA-directed DNA polymerase activity);GO:0006351(transcription, DNA-templated);GO:0003677(DNA binding)	-	[S]Function unknown	Zm00001d015196
miR164	miR164f	zma-miR164f-5p	-1.0034	0.0444762	Zm00001d006825_T001	0	1	Zm00001d006825	#N/A	Putative methylesterase 11 chloroplastic	-	-	[S]Function unknown	Zm00001d006825
miR164	miR164f	zma-miR164f-5p	-1.0034	0.0444762	Zm00001d006825_T003	0	1	Zm00001d006825	#N/A	Putative methylesterase 11 chloroplastic	-	-	[S]Function unknown	Zm00001d006825
miR164	miR164f	zma-miR164f-5p	-1.0034	0.0444762	Zm00001d043152_T010	-0.505643	0.731366	Zm00001d043152	#N/A	Dihydropyrimidinase	GO:0016810(hydrolase activity, acting on carbon-nitrogen (but not peptide) bonds);GO:0005737(cytoplasm);GO:0016787(hydrolase activity)	ko00240(Pyrimidine metabolism);ko00410(beta-Alanine metabolism);ko00770(Pantothenate and CoA biosynthesis)	[F]Nucleotide transport and metabolism	Zm00001d043152
miR164	miR164f	zma-miR164f-5p	-1.0034	0.0444762	Zm00001d014135_T001	-1.23566	0.152177	Zm00001d014135	#N/A	-	-	-	-	Zm00001d014135
miR164	miR164f	zma-miR164f-5p	-1.0034	0.0444762	Zm00001d043152_T004	-1.31633	0.348267	Zm00001d043152	#N/A	Dihydropyrimidinase	GO:0016810(hydrolase activity, acting on carbon-nitrogen (but not peptide) bonds);GO:0005737(cytoplasm);GO:0016787(hydrolase activity)	ko00240(Pyrimidine metabolism);ko00410(beta-Alanine metabolism);ko00770(Pantothenate and CoA biosynthesis)	[F]Nucleotide transport and metabolism	Zm00001d043152
miR164	miR164f	zma-miR164f-5p	-1.0034	0.0444762	Zm00001d043152_T005	-1.98746	0.152402	Zm00001d043152	#N/A	Dihydropyrimidinase	GO:0016810(hydrolase activity, acting on carbon-nitrogen (but not peptide) bonds);GO:0005737(cytoplasm);GO:0016787(hydrolase activity)	ko00240(Pyrimidine metabolism);ko00410(beta-Alanine metabolism);ko00770(Pantothenate and CoA biosynthesis)	[F]Nucleotide transport and metabolism	Zm00001d043152
miR164	miR164f	zma-miR164f-5p	-1.0034	0.0444762	Zm00001d015196_T001	-2.44752	0.0547825	Zm00001d015196	#N/A	DNA polymerase V family	GO:0071897(DNA biosynthetic process);GO:0003887(DNA-directed DNA polymerase activity);GO:0006351(transcription, DNA-templated);GO:0003677(DNA binding)	-	[S]Function unknown	Zm00001d015196
miR164	miR164f	zma-miR164f-5p	-1.0034	0.0444762	Zm00001d043152_T003	-3.87036	0.0400323	Zm00001d043152	#N/A	Dihydropyrimidinase	GO:0016810(hydrolase activity, acting on carbon-nitrogen (but not peptide) bonds);GO:0005737(cytoplasm);GO:0016787(hydrolase activity)	ko00240(Pyrimidine metabolism);ko00410(beta-Alanine metabolism);ko00770(Pantothenate and CoA biosynthesis)	[F]Nucleotide transport and metabolism	Zm00001d043152
miR166	miR166a	zma-miR166a-3p	-0.337349	0.0189615	Zm00001d026325_T001	#N/A	#N/A	Zm00001d026325	#N/A	-	-	-	-	-
miR166	miR166a	zma-miR166a-3p	-0.337349	0.0189615	Zm00001d033246_T001	#N/A	#N/A	Zm00001d033246	HB-other	-	-	-	-	-
miR166	miR166a	zma-miR166a-3p	-0.337349	0.0189615	Zm00001d033246_T002	#N/A	#N/A	Zm00001d033246	HB-other	-	-	-	-	-
miR166	miR166a	zma-miR166a-3p	-0.337349	0.0189615	Zm00001d033246_T003	#N/A	#N/A	Zm00001d033246	HB-other	-	-	-	-	-
miR166	miR166a	zma-miR166a-3p	-0.337349	0.0189615	Zm00001d033246_T004	0.927448	0.261419	Zm00001d033246	HB-other	Homeobox-leucine zipper protein ATHB-14	GO:0008289(lipid binding);GO:0005634(nucleus);GO:0003677(DNA binding)	-	[K]Transcription	Zm00001d033246
miR166	miR166a	zma-miR166a-3p	-0.337349	0.0189615	Zm00001d027317_T031	#N/A	#N/A	Zm00001d027317	HD-ZIP	-	-	-	-	-
miR166	miR166a	zma-miR166a-3p	-0.337349	0.0189615	Zm00001d027317_T010	#N/A	#N/A	Zm00001d027317	HD-ZIP	-	-	-	-	-
miR166	miR166a	zma-miR166a-3p	-0.337349	0.0189615	Zm00001d027317_T019	#N/A	#N/A	Zm00001d027317	HD-ZIP	-	-	-	-	-
miR166	miR166a	zma-miR166a-3p	-0.337349	0.0189615	Zm00001d027317_T017	#N/A	#N/A	Zm00001d027317	HD-ZIP	-	-	-	-	-
miR166	miR166a	zma-miR166a-3p	-0.337349	0.0189615	Zm00001d027317_T008	#N/A	#N/A	Zm00001d027317	HD-ZIP	rolled leaf2	GO:0008289(lipid binding);GO:0005634(nucleus);GO:0003677(DNA binding)	-	[K]Transcription	Zm00001d027317
miR166	miR166a	zma-miR166a-3p	-0.337349	0.0189615	Zm00001d027317_T013	#N/A	#N/A	Zm00001d027317	HD-ZIP	-	-	-	-	-
miR166	miR166a	zma-miR166a-3p	-0.337349	0.0189615	Zm00001d048527_T028	#N/A	#N/A	Zm00001d048527	HD-ZIP	-	-	-	-	-
miR166	miR166a	zma-miR166a-3p	-0.337349	0.0189615	Zm00001d048527_T031	#N/A	#N/A	Zm00001d048527	HD-ZIP	-	-	-	-	-
miR166	miR166a	zma-miR166a-3p	-0.337349	0.0189615	Zm00001d048527_T017	#N/A	#N/A	Zm00001d048527	HD-ZIP	-	-	-	-	-
miR166	miR166a	zma-miR166a-3p	-0.337349	0.0189615	Zm00001d048527_T019	#N/A	#N/A	Zm00001d048527	HD-ZIP	-	-	-	-	-
miR166	miR166a	zma-miR166a-3p	-0.337349	0.0189615	Zm00001d048527_T025	#N/A	#N/A	Zm00001d048527	HD-ZIP	-	-	-	-	-
miR166	miR166a	zma-miR166a-3p	-0.337349	0.0189615	Zm00001d032681_T002	#N/A	#N/A	Zm00001d032681	HD-ZIP	-	-	-	-	-
miR166	miR166a	zma-miR166a-3p	-0.337349	0.0189615	Zm00001d027317_T005	#N/A	#N/A	Zm00001d027317	HD-ZIP	-	-	-	-	-
miR166	miR166a	zma-miR166a-3p	-0.337349	0.0189615	Zm00001d027317_T004	#N/A	#N/A	Zm00001d027317	HD-ZIP	-	-	-	-	-
miR166	miR166a	zma-miR166a-3p	-0.337349	0.0189615	Zm00001d027317_T001	#N/A	#N/A	Zm00001d027317	HD-ZIP	-	-	-	-	-
miR166	miR166a	zma-miR166a-3p	-0.337349	0.0189615	Zm00001d041489_T009	#N/A	#N/A	Zm00001d041489	HD-ZIP	Homeobox-leucine zipper protein ATHB-14	GO:0008289(lipid binding);GO:0005634(nucleus);GO:0003677(DNA binding)	-	[K]Transcription	Zm00001d041489
miR166	miR166a	zma-miR166a-3p	-0.337349	0.0189615	Zm00001d027317_T007	0	1	Zm00001d027317	HD-ZIP	rolled leaf2	GO:0008289(lipid binding);GO:0005634(nucleus);GO:0003677(DNA binding)	-	[K]Transcription	Zm00001d027317
miR166	miR166a	zma-miR166a-3p	-0.337349	0.0189615	Zm00001d027317_T023	0	1	Zm00001d027317	HD-ZIP	rolled leaf2	GO:0008289(lipid binding);GO:0005634(nucleus);GO:0003677(DNA binding)	-	[K]Transcription	Zm00001d027317
miR166	miR166a	zma-miR166a-3p	-0.337349	0.0189615	Zm00001d024060_T001	#N/A	#N/A	Zm00001d024060	#N/A	-	-	-	-	-
miR166	miR166a	zma-miR166a-3p	-0.337349	0.0189615	Zm00001d048527_T022	0	1	Zm00001d048527	HD-ZIP	Homeobox-leucine zipper protein REVOLUTA	GO:0003677(DNA binding);GO:0008289(lipid binding);GO:0005634(nucleus)	-	[K]Transcription	Zm00001d048527
miR166	miR166a	zma-miR166a-3p	-0.337349	0.0189615	Zm00001d048527_T011	0	1	Zm00001d048527	HD-ZIP	Homeobox-leucine zipper protein REVOLUTA	GO:0003677(DNA binding);GO:0008289(lipid binding);GO:0005634(nucleus)	-	[K]Transcription	Zm00001d048527
miR166	miR166a	zma-miR166a-3p	-0.337349	0.0189615	Zm00001d027317_T032	1.54857	0.337612	Zm00001d027317	HD-ZIP	rolled leaf2	GO:0008289(lipid binding);GO:0005634(nucleus);GO:0003677(DNA binding)	-	[K]Transcription	Zm00001d027317
miR166	miR166a	zma-miR166a-3p	-0.337349	0.0189615	Zm00001d027317_T029	-1.08626	0.590495	Zm00001d027317	HD-ZIP	rolled leaf2	GO:0008289(lipid binding);GO:0005634(nucleus);GO:0003677(DNA binding)	-	[K]Transcription	Zm00001d027317
miR166	miR166a	zma-miR166a-3p	-0.337349	0.0189615	Zm00001d027317_T024	0	1	Zm00001d027317	HD-ZIP	rolled leaf2	GO:0008289(lipid binding);GO:0005634(nucleus);GO:0003677(DNA binding)	-	[K]Transcription	Zm00001d027317
miR166	miR166a	zma-miR166a-3p	-0.337349	0.0189615	Zm00001d048527_T023	0	1	Zm00001d048527	HD-ZIP	Homeobox-leucine zipper protein REVOLUTA	GO:0003677(DNA binding);GO:0008289(lipid binding);GO:0005634(nucleus)	-	[K]Transcription	Zm00001d048527
miR166	miR166a	zma-miR166a-3p	-0.337349	0.0189615	Zm00001d048527_T030	1.62025	0.0756177	Zm00001d048527	HD-ZIP	Homeobox-leucine zipper protein REVOLUTA	GO:0003677(DNA binding);GO:0008289(lipid binding);GO:0005634(nucleus)	-	[K]Transcription	Zm00001d048527
miR166	miR166a	zma-miR166a-3p	-0.337349	0.0189615	Zm00001d048527_T036	1.45447	0.307003	Zm00001d048527	HD-ZIP	Homeobox-leucine zipper protein REVOLUTA	GO:0003677(DNA binding);GO:0008289(lipid binding);GO:0005634(nucleus)	-	[K]Transcription	Zm00001d048527
miR166	miR166a	zma-miR166a-3p	-0.337349	0.0189615	Zm00001d048527_T034	1.44198	0.312601	Zm00001d048527	HD-ZIP	Homeobox-leucine zipper protein REVOLUTA	GO:0003677(DNA binding);GO:0008289(lipid binding);GO:0005634(nucleus)	-	[K]Transcription	Zm00001d048527
miR166	miR166a	zma-miR166a-3p	-0.337349	0.0189615	Zm00001d032681_T003	1.09138	0.679388	Zm00001d032681	HD-ZIP	Homeobox-leucine zipper protein REVOLUTA	GO:0008289(lipid binding);GO:0005634(nucleus);GO:0003677(DNA binding)	-	[K]Transcription	Zm00001d032681
miR166	miR166a	zma-miR166a-3p	-0.337349	0.0189615	Zm00001d032681_T007	1.43241	0.600875	Zm00001d032681	HD-ZIP	Homeobox-leucine zipper protein REVOLUTA	GO:0008289(lipid binding);GO:0005634(nucleus);GO:0003677(DNA binding)	-	[K]Transcription	Zm00001d032681
miR166	miR166a	zma-miR166a-3p	-0.337349	0.0189615	Zm00001d032681_T005	0	1	Zm00001d032681	HD-ZIP	Homeobox-leucine zipper protein REVOLUTA	GO:0008289(lipid binding);GO:0005634(nucleus);GO:0003677(DNA binding)	-	[K]Transcription	Zm00001d032681
miR166	miR166a	zma-miR166a-3p	-0.337349	0.0189615	Zm00001d032681_T004	-10.6876	0.0002271	Zm00001d032681	HD-ZIP	Homeobox-leucine zipper protein REVOLUTA	GO:0008289(lipid binding);GO:0005634(nucleus);GO:0003677(DNA binding)	-	[K]Transcription	Zm00001d032681
miR166	miR166a	zma-miR166a-3p	-0.337349	0.0189615	Zm00001d041489_T010	0	1	Zm00001d041489	HD-ZIP	Homeobox-leucine zipper protein ATHB-14	GO:0008289(lipid binding);GO:0005634(nucleus);GO:0003677(DNA binding)	-	[K]Transcription	Zm00001d041489
miR166	miR166a	zma-miR166a-3p	-0.337349	0.0189615	Zm00001d041489_T008	0	1	Zm00001d041489	HD-ZIP	Homeobox-leucine zipper protein ATHB-14	GO:0008289(lipid binding);GO:0005634(nucleus);GO:0003677(DNA binding)	-	[K]Transcription	Zm00001d041489
miR166	miR166a	zma-miR166a-3p	-0.337349	0.0189615	Zm00001d041489_T002	0	1	Zm00001d041489	HD-ZIP	Homeobox-leucine zipper protein ATHB-14	GO:0008289(lipid binding);GO:0005634(nucleus);GO:0003677(DNA binding)	-	[K]Transcription	Zm00001d041489
miR166	miR166a	zma-miR166a-3p	-0.337349	0.0189615	Zm00001d041489_T005	-0.88481	0.543801	Zm00001d041489	HD-ZIP	Homeobox-leucine zipper protein ATHB-14	GO:0008289(lipid binding);GO:0005634(nucleus);GO:0003677(DNA binding)	-	[K]Transcription	Zm00001d041489
miR166	miR166a	zma-miR166a-3p	-0.337349	0.0189615	Zm00001d031061_T008	#N/A	#N/A	Zm00001d031061	#N/A	Homeobox-leucine zipper protein ATHB-14	GO:0008289(lipid binding);GO:0005634(nucleus);GO:0003677(DNA binding)	-	-	Zm00001d031061
miR166	miR166a	zma-miR166a-3p	-0.337349	0.0189615	Zm00001d027317_T027	0	1	Zm00001d027317	HD-ZIP	rolled leaf2	GO:0008289(lipid binding);GO:0005634(nucleus);GO:0003677(DNA binding)	-	[K]Transcription	Zm00001d027317
miR166	miR166a	zma-miR166a-3p	-0.337349	0.0189615	Zm00001d027317_T003	0	1	Zm00001d027317	HD-ZIP	rolled leaf2	GO:0008289(lipid binding);GO:0005634(nucleus);GO:0003677(DNA binding)	-	[K]Transcription	Zm00001d027317
miR166	miR166a	zma-miR166a-3p	-0.337349	0.0189615	Zm00001d041489_T007	0	1	Zm00001d041489	HD-ZIP	Homeobox-leucine zipper protein ATHB-14	GO:0008289(lipid binding);GO:0005634(nucleus);GO:0003677(DNA binding)	-	[K]Transcription	Zm00001d041489
miR166	miR166a	zma-miR166a-3p	-0.337349	0.0189615	Zm00001d048527_T001	0	1	Zm00001d048527	HD-ZIP	Homeobox-leucine zipper protein REVOLUTA	GO:0003677(DNA binding);GO:0008289(lipid binding);GO:0005634(nucleus)	-	[K]Transcription	Zm00001d048527
miR166	miR166a	zma-miR166a-3p	-0.337349	0.0189615	Zm00001d031061_T006	#N/A	#N/A	Zm00001d031061	#N/A	-	-	-	-	-
miR166	miR166a	zma-miR166a-3p	-0.337349	0.0189615	Zm00001d031061_T002	#N/A	#N/A	Zm00001d031061	#N/A	-	-	-	-	-
miR166	miR166a	zma-miR166a-3p	-0.337349	0.0189615	Zm00001d031061_T007	#N/A	#N/A	Zm00001d031061	#N/A	-	-	-	-	-
miR166	miR166a	zma-miR166a-3p	-0.337349	0.0189615	Zm00001d048527_T015	2.48534	0.156271	Zm00001d048527	HD-ZIP	Homeobox-leucine zipper protein REVOLUTA	GO:0003677(DNA binding);GO:0008289(lipid binding);GO:0005634(nucleus)	-	[K]Transcription	Zm00001d048527
miR166	miR166a	zma-miR166a-3p	-0.337349	0.0189615	Zm00001d048527_T027	3.31002	0.0251737	Zm00001d048527	HD-ZIP	Homeobox-leucine zipper protein REVOLUTA	GO:0003677(DNA binding);GO:0008289(lipid binding);GO:0005634(nucleus)	-	[K]Transcription	Zm00001d048527
miR166	miR166a	zma-miR166a-3p	-0.337349	0.0189615	Zm00001d048527_T004	0	1	Zm00001d048527	HD-ZIP	Homeobox-leucine zipper protein REVOLUTA	GO:0003677(DNA binding);GO:0008289(lipid binding);GO:0005634(nucleus)	-	[K]Transcription	Zm00001d048527
miR166	miR166a	zma-miR166a-3p	-0.337349	0.0189615	Zm00001d013699_T001	2.0525	0.022777	Zm00001d013699	#N/A	Homeobox-leucine zipper protein ATHB-14	GO:0008289(lipid binding);GO:0005634(nucleus);GO:0003677(DNA binding)	-	[K]Transcription	Zm00001d013699
miR166	miR166a	zma-miR166a-3p	-0.337349	0.0189615	Zm00001d031061_T009	0	1	Zm00001d031061	#N/A	Homeobox-leucine zipper protein ATHB-14	GO:0008289(lipid binding);GO:0005634(nucleus);GO:0003677(DNA binding)	-	-	Zm00001d031061
miR166	miR166a	zma-miR166a-3p	-0.337349	0.0189615	Zm00001d031061_T001	0	1	Zm00001d031061	#N/A	Homeobox-leucine zipper protein ATHB-14	GO:0008289(lipid binding);GO:0005634(nucleus);GO:0003677(DNA binding)	-	-	Zm00001d031061
miR166	miR166a	zma-miR166a-3p	-0.337349	0.0189615	Zm00001d031061_T003	0	1	Zm00001d031061	#N/A	Homeobox-leucine zipper protein ATHB-14	GO:0008289(lipid binding);GO:0005634(nucleus);GO:0003677(DNA binding)	-	-	Zm00001d031061
miR166	miR166a	zma-miR166a-3p	-0.337349	0.0189615	Zm00001d008869_T001	1.52871	0.141574	Zm00001d008869	HD-ZIP	Class III HD-Zip III protein HB8%3B Putative homeobox/bZIP/lipid-binding protein family	GO:0008289(lipid binding);GO:0005634(nucleus);GO:0003677(DNA binding)	-	[K]Transcription	Zm00001d008869
miR166	miR166a	zma-miR166a-3p	-0.337349	0.0189615	Zm00001d011500_T001	1.02556	0.372704	Zm00001d011500	#N/A	Putative ubiquitin-conjugating enzyme family isoform 1%3B Putative ubiquitin-conjugating enzyme family isoform 2%3B Putative ubiquitin-conjugating enzyme family isoform 3%3B Ubiquitin-conjugating enzyme E2-17 kDa 9	GO:0005524(ATP binding);GO:0000166(nucleotide binding);GO:0016021(integral component of membrane);GO:0016020(membrane)	-	[O]Posttranslational modification, protein turnover, chaperones	Zm00001d011500
miR166	miR166a	zma-miR166a-3p	-0.337349	0.0189615	Zm00001d011500_T003	0.543164	0.419141	Zm00001d011500	#N/A	Putative ubiquitin-conjugating enzyme family isoform 1%3B Putative ubiquitin-conjugating enzyme family isoform 2%3B Putative ubiquitin-conjugating enzyme family isoform 3%3B Ubiquitin-conjugating enzyme E2-17 kDa 9	GO:0005524(ATP binding);GO:0000166(nucleotide binding);GO:0016021(integral component of membrane);GO:0016020(membrane)	-	[O]Posttranslational modification, protein turnover, chaperones	Zm00001d011500
miR166	miR166a	zma-miR166a-3p	-0.337349	0.0189615	Zm00001d017590_T001	0	1	Zm00001d017590	#N/A	Protein DETOXIFICATION 49	GO:0006855(drug transmembrane transport);GO:0015297(antiporter activity);GO:0015238(drug transmembrane transporter activity);GO:0055085(transmembrane transport);GO:0016020(membrane);GO:0016021(integral component of membrane)	-	[V]Defense mechanisms	Zm00001d017590
miR166	miR166a	zma-miR166a-3p	-0.337349	0.0189615	Zm00001d051851_T002	-1.18906	0.391438	Zm00001d051851	#N/A	plant/F8L15-130 protein	GO:0005623(cell);GO:0055114(oxidation-reduction process);GO:0045454(cell redox homeostasis);GO:0006662(glycerol ether metabolic process);GO:0015035(protein disulfide oxidoreductase activity)	-	[S]Function unknown	Zm00001d051851
miR166	miR166a	zma-miR166a-3p	-0.337349	0.0189615	Zm00001d011500_T002	#N/A	#N/A	Zm00001d011500	#N/A	-	-	-	-	-
miR166	miR166a	zma-miR166a-3p	-0.337349	0.0189615	Zm00001d011500_T008	#N/A	#N/A	Zm00001d011500	#N/A	-	-	-	-	-
miR166	miR166a	zma-miR166a-3p	-0.337349	0.0189615	Zm00001d014252_T001	#N/A	#N/A	Zm00001d014252	#N/A	Homeobox-leucine zipper protein ATHB-15	GO:0030529(intracellular ribonucleoprotein complex);GO:0005840(ribosome);GO:0006412(translation);GO:0003735(structural constituent of ribosome);GO:0005622(intracellular);GO:0003677(DNA binding)	-	-	Zm00001d014252
miR166	miR166a	zma-miR166a-3p	-0.337349	0.0189615	Zm00001d014252_T002	#N/A	#N/A	Zm00001d014252	#N/A	-	-	-	-	-
miR166	miR166a	zma-miR166a-3p	-0.337349	0.0189615	Zm00001d018824_T001	#N/A	#N/A	Zm00001d018824	#N/A	-	-	-	-	-
miR166	miR166a	zma-miR166a-3p	-0.337349	0.0189615	Zm00001d046145_T001	#N/A	#N/A	Zm00001d046145	#N/A	Putative RING zinc finger domain superfamily protein	GO:0016021(integral component of membrane);GO:0016020(membrane)	-	[O]Posttranslational modification, protein turnover, chaperones	Zm00001d046145
miR166	miR166a	zma-miR166a-3p	-0.337349	0.0189615	Zm00001d051851_T001	#N/A	#N/A	Zm00001d051851	#N/A	-	-	-	-	-
miR166	miR166a	zma-miR166a-3p	-0.337349	0.0189615	Zm00001d051851_T003	0	1	Zm00001d051851	#N/A	plant/F8L15-130 protein	GO:0005623(cell);GO:0055114(oxidation-reduction process);GO:0045454(cell redox homeostasis);GO:0006662(glycerol ether metabolic process);GO:0015035(protein disulfide oxidoreductase activity)	-	[S]Function unknown	Zm00001d051851
miR166	miR166c	zma-miR166c-5p_L-2R+2	-1.93978	0.011976	Zm00001d015556_T001	-1.54773	0.296729	Zm00001d015556	#N/A	Protein S-acyltransferase 24	GO:0016746(transferase activity, transferring acyl groups);GO:0016740(transferase activity);GO:0016021(integral component of membrane);GO:0016020(membrane)	-	[S]Function unknown	Zm00001d015556
miR166	miR166c	zma-miR166c-5p_L-2R+2	-1.93978	0.011976	Zm00001d025700_T001	0	1	Zm00001d025700	#N/A	tyrosine kinase family protein	GO:0016310(phosphorylation);GO:0016301(kinase activity);GO:0006468(protein phosphorylation);GO:0004672(protein kinase activity);GO:0005524(ATP binding);GO:0016021(integral component of membrane);GO:0016020(membrane)	-	[T]Signal transduction mechanisms	Zm00001d025700
miR166	miR166c	zma-miR166c-5p_L-2R+2	-1.93978	0.011976	Zm00001d025700_T002	#N/A	#N/A	Zm00001d025700	#N/A	-	-	-	-	-
miR166	miR166c	zma-miR166c-5p_L-2R+2	-1.93978	0.011976	Zm00001d025700_T003	#N/A	#N/A	Zm00001d025700	#N/A	-	-	-	-	-
miR166	miR166c	zma-miR166c-5p_L-2R+2	-1.93978	0.011976	Zm00001d049599_T001	0	1	Zm00001d049599	#N/A	tyrosine kinase family protein	GO:0016310(phosphorylation);GO:0016301(kinase activity);GO:0006468(protein phosphorylation);GO:0005524(ATP binding);GO:0004674(protein serine/threonine kinase activity);GO:0004672(protein kinase activity);GO:0000166(nucleotide binding)	-	[T]Signal transduction mechanisms	Zm00001d049599
miR167	miR167b	mtr-miR167b-5p_R+1	-0.730533	0.0223843	ENSRNA049462043-T1	#N/A	#N/A	ENSRNA049462043-T1	#N/A	-	-	-	-	-
miR167	miR167b	mtr-miR167b-5p_R+1	-0.730533	0.0223843	ENSRNA049466589-T1	#N/A	#N/A	ENSRNA049466589-T1	#N/A	-	-	-	-	-
miR167	miR167b	mtr-miR167b-5p_R+1	-0.730533	0.0223843	ENSRNA049471967-T1	#N/A	#N/A	ENSRNA049471967-T1	#N/A	-	-	-	-	-
miR167	miR167b	mtr-miR167b-5p_R+1	-0.730533	0.0223843	ENSRNA049478035-T1	#N/A	#N/A	ENSRNA049478035-T1	#N/A	-	-	-	-	-
miR167	miR167b	mtr-miR167b-5p_R+1	-0.730533	0.0223843	ENSRNA049479390-T1	#N/A	#N/A	ENSRNA049479390-T1	#N/A	-	-	-	-	-
miR167	miR167b	mtr-miR167b-5p_R+1	-0.730533	0.0223843	Zm00001d011078_T001	0	1	Zm00001d011078	#N/A	Pumilio homolog 3	GO:0003723(RNA binding)	-	[J]Translation, ribosomal structure and biogenesis	Zm00001d011078
miR167	miR167b	mtr-miR167b-5p_R+1	-0.730533	0.0223843	Zm00001d011078_T002	#N/A	#N/A	Zm00001d011078	#N/A	-	-	-	-	-
miR167	miR167b	mtr-miR167b-5p_R+1	-0.730533	0.0223843	Zm00001d011078_T003	-1.77286	0.0945974	Zm00001d011078	#N/A	Pumilio homolog 3	GO:0003723(RNA binding)	-	[J]Translation, ribosomal structure and biogenesis	Zm00001d011078
miR167	miR167b	mtr-miR167b-5p_R+1	-0.730533	0.0223843	Zm00001d020505_T001	0	1	Zm00001d020505	#N/A	DNA glycosylase superfamily protein	GO:0008725(DNA-3-methyladenine glycosylase activity);GO:0006281(DNA repair);GO:0006284(base-excision repair);GO:0003824(catalytic activity)	-	[L]Replication, recombination and repair	Zm00001d020505
miR167	miR167b	mtr-miR167b-5p_R+1	-0.730533	0.0223843	zma-mir167e	#N/A	#N/A	zma-mir167e	#N/A	-	-	-	-	-
miR167	miR167b	mtr-miR167b-5p_R+1	-0.730533	0.0223843	zma-mir167h	#N/A	#N/A	zma-mir167h	#N/A	-	-	-	-	-
miR167	miR167b	mtr-miR167b-5p_R+1	-0.730533	0.0223843	zma-mir167j	#N/A	#N/A	zma-mir167j	#N/A	-	-	-	-	-
miR167	miR167c	zma-miR167c-3p_L-1	-inf	0.0152353	Zm00001d005064_T001	#N/A	#N/A	Zm00001d005064	#N/A	-	-	-	-	-
miR167	miR167c	zma-miR167c-3p_L-1	-inf	0.0152353	Zm00001d005064_T002	#N/A	#N/A	Zm00001d005064	#N/A	Regulatory-associated protein of TOR 1	GO:0031931(TORC1 complex);GO:0031929(TOR signaling)	-	[S]Function unknown	Zm00001d005064
miR167	miR167c	zma-miR167c-3p_L-1	-inf	0.0152353	Zm00001d009745_T001	-0.0239418	0.977299	Zm00001d009745	#N/A	DNA damage-binding protein 1a	GO:0006281(DNA repair);GO:0003676(nucleic acid binding);GO:0005634(nucleus);GO:0016021(integral component of membrane);GO:0016020(membrane)	-	[L]Replication, recombination and repair	Zm00001d009745
miR167	miR167c	zma-miR167c-3p_L-1	-inf	0.0152353	Zm00001d009745_T002	#N/A	#N/A	Zm00001d009745	#N/A	-	-	-	-	-
miR167	miR167c	zma-miR167c-3p_L-1	-inf	0.0152353	Zm00001d009745_T003	-1.59155	0.412393	Zm00001d009745	#N/A	DNA damage-binding protein 1a	GO:0006281(DNA repair);GO:0003676(nucleic acid binding);GO:0005634(nucleus);GO:0016021(integral component of membrane);GO:0016020(membrane)	-	[L]Replication, recombination and repair	Zm00001d009745
miR167	miR167c	zma-miR167c-3p_L-1	-inf	0.0152353	Zm00001d009745_T004	0	1	Zm00001d009745	#N/A	DNA damage-binding protein 1a	GO:0006281(DNA repair);GO:0003676(nucleic acid binding);GO:0005634(nucleus);GO:0016021(integral component of membrane);GO:0016020(membrane)	-	[L]Replication, recombination and repair	Zm00001d009745
miR167	miR167c	zma-miR167c-3p_L-1	-inf	0.0152353	Zm00001d009745_T005	#N/A	#N/A	Zm00001d009745	#N/A	-	-	-	-	-
miR167	miR167c	zma-miR167c-3p_L-1	-inf	0.0152353	Zm00001d009745_T006	0	1	Zm00001d009745	#N/A	DNA damage-binding protein 1a	GO:0006281(DNA repair);GO:0003676(nucleic acid binding);GO:0005634(nucleus);GO:0016021(integral component of membrane);GO:0016020(membrane)	-	[L]Replication, recombination and repair	Zm00001d009745
miR167	miR167c	zma-miR167c-3p_L-1	-inf	0.0152353	Zm00001d009745_T007	#N/A	#N/A	Zm00001d009745	#N/A	-	-	-	-	-
miR167	miR167c	zma-miR167c-3p_L-1	-inf	0.0152353	Zm00001d009745_T009	0	1	Zm00001d009745	#N/A	DNA damage-binding protein 1a	GO:0006281(DNA repair);GO:0003676(nucleic acid binding);GO:0005634(nucleus);GO:0016021(integral component of membrane);GO:0016020(membrane)	-	[L]Replication, recombination and repair	Zm00001d009745
miR167	miR167c	zma-miR167c-3p_L-1	-inf	0.0152353	Zm00001d009745_T010	0	1	Zm00001d009745	#N/A	DNA damage-binding protein 1a	GO:0006281(DNA repair);GO:0003676(nucleic acid binding);GO:0005634(nucleus);GO:0016021(integral component of membrane);GO:0016020(membrane)	-	[L]Replication, recombination and repair	Zm00001d009745
miR167	miR167c	zma-miR167c-3p_L-1	-inf	0.0152353	Zm00001d009745_T011	#N/A	#N/A	Zm00001d009745	#N/A	-	-	-	-	-
miR167	miR167c	zma-miR167c-3p_L-1	-inf	0.0152353	Zm00001d009745_T012	0	1	Zm00001d009745	#N/A	DNA damage-binding protein 1a	GO:0006281(DNA repair);GO:0003676(nucleic acid binding);GO:0005634(nucleus);GO:0016021(integral component of membrane);GO:0016020(membrane)	-	[L]Replication, recombination and repair	Zm00001d009745
miR167	miR167c	zma-miR167c-3p_L-1	-inf	0.0152353	Zm00001d009745_T014	#N/A	#N/A	Zm00001d009745	#N/A	DNA damage-binding protein 1a	GO:0006281(DNA repair);GO:0003676(nucleic acid binding);GO:0005634(nucleus);GO:0016021(integral component of membrane);GO:0016020(membrane)	-	[L]Replication, recombination and repair	Zm00001d009745
miR167	miR167c	zma-miR167c-3p_L-1	-inf	0.0152353	Zm00001d009745_T015	-2.26386	0.263597	Zm00001d009745	#N/A	DNA damage-binding protein 1a	GO:0006281(DNA repair);GO:0003676(nucleic acid binding);GO:0005634(nucleus);GO:0016021(integral component of membrane);GO:0016020(membrane)	-	[L]Replication, recombination and repair	Zm00001d009745
miR167	miR167c	zma-miR167c-3p_L-1	-inf	0.0152353	Zm00001d009745_T017	#N/A	#N/A	Zm00001d009745	#N/A	-	-	-	-	-
miR167	miR167c	zma-miR167c-3p_L-1	-inf	0.0152353	Zm00001d009745_T018	#N/A	#N/A	Zm00001d009745	#N/A	-	-	-	-	-
miR167	miR167c	zma-miR167c-3p_L-1	-inf	0.0152353	Zm00001d009745_T019	#N/A	#N/A	Zm00001d009745	#N/A	-	-	-	-	-
miR167	miR167c	zma-miR167c-3p_L-1	-inf	0.0152353	Zm00001d009745_T021	0	1	Zm00001d009745	#N/A	DNA damage-binding protein 1a	GO:0006281(DNA repair);GO:0003676(nucleic acid binding);GO:0005634(nucleus);GO:0016021(integral component of membrane);GO:0016020(membrane)	-	[L]Replication, recombination and repair	Zm00001d009745
miR167	miR167c	zma-miR167c-3p_L-1	-inf	0.0152353	Zm00001d009745_T022	#N/A	#N/A	Zm00001d009745	#N/A	DNA damage-binding protein 1a	GO:0006281(DNA repair);GO:0003676(nucleic acid binding);GO:0005634(nucleus);GO:0016021(integral component of membrane);GO:0016020(membrane)	-	[L]Replication, recombination and repair	Zm00001d009745
miR167	miR167c	zma-miR167c-3p_L-1	-inf	0.0152353	Zm00001d009745_T023	0	1	Zm00001d009745	#N/A	DNA damage-binding protein 1a	GO:0006281(DNA repair);GO:0003676(nucleic acid binding);GO:0005634(nucleus);GO:0016021(integral component of membrane);GO:0016020(membrane)	-	[L]Replication, recombination and repair	Zm00001d009745
miR167	miR167c	zma-miR167c-3p_L-1	-inf	0.0152353	Zm00001d009745_T024	#N/A	#N/A	Zm00001d009745	#N/A	-	-	-	-	-
miR167	miR167c	zma-miR167c-3p_L-1	-inf	0.0152353	Zm00001d009745_T025	#N/A	#N/A	Zm00001d009745	#N/A	-	-	-	-	-
miR167	miR167c	zma-miR167c-3p_L-1	-inf	0.0152353	Zm00001d009745_T026	2.92326	0.269371	Zm00001d009745	#N/A	DNA damage-binding protein 1a	GO:0006281(DNA repair);GO:0003676(nucleic acid binding);GO:0005634(nucleus);GO:0016021(integral component of membrane);GO:0016020(membrane)	-	[L]Replication, recombination and repair	Zm00001d009745
miR167	miR167c	zma-miR167c-3p_L-1	-inf	0.0152353	Zm00001d009745_T027	#N/A	#N/A	Zm00001d009745	#N/A	-	-	-	-	-
miR167	miR167c	zma-miR167c-3p_L-1	-inf	0.0152353	Zm00001d009745_T028	0	1	Zm00001d009745	#N/A	DNA damage-binding protein 1a	GO:0006281(DNA repair);GO:0003676(nucleic acid binding);GO:0005634(nucleus);GO:0016021(integral component of membrane);GO:0016020(membrane)	-	[L]Replication, recombination and repair	Zm00001d009745
miR167	miR167c	zma-miR167c-3p_L-1	-inf	0.0152353	Zm00001d009745_T029	0	1	Zm00001d009745	#N/A	DNA damage-binding protein 1a	GO:0006281(DNA repair);GO:0003676(nucleic acid binding);GO:0005634(nucleus);GO:0016021(integral component of membrane);GO:0016020(membrane)	-	[L]Replication, recombination and repair	Zm00001d009745
miR167	miR167c	zma-miR167c-3p_L-1	-inf	0.0152353	Zm00001d009745_T030	0	1	Zm00001d009745	#N/A	DNA damage-binding protein 1a	GO:0006281(DNA repair);GO:0003676(nucleic acid binding);GO:0005634(nucleus);GO:0016021(integral component of membrane);GO:0016020(membrane)	-	[L]Replication, recombination and repair	Zm00001d009745
miR167	miR167c	zma-miR167c-3p_L-1	-inf	0.0152353	Zm00001d024701_T001	0	1	Zm00001d024701	HD-ZIP	Homeodomain leucine zipper family IV protein%3B Putative homeobox/lipid-binding domain family protein isoform 1%3B Putative homeobox/lipid-binding domain family protein isoform 2	GO:0008289(lipid binding);GO:0043565(sequence-specific DNA binding);GO:0005634(nucleus);GO:0006355(regulation of transcription, DNA-templated);GO:0003677(DNA binding)	-	[K]Transcription	Zm00001d024701
miR167	miR167c	zma-miR167c-3p_L-1	-inf	0.0152353	Zm00001d040731_T003	1.91525	0.101623	Zm00001d040731	#N/A	Alpha-L-fucosidase 2	GO:0016788(hydrolase activity, acting on ester bonds)	-	[S]Function unknown	Zm00001d040731
miR167	miR167c	zma-miR167c-3p_L-1	-inf	0.0152353	Zm00001d045937_T001	#N/A	#N/A	Zm00001d045937	#N/A	-	-	-	-	-
miR167	miR167c	zma-miR167c-3p_L-1	-inf	0.0152353	Zm00001d052327_T001	#N/A	#N/A	Zm00001d052327	#N/A	Regulatory-associated protein of TOR 1	GO:0031931(TORC1 complex);GO:0031929(TOR signaling);GO:0016021(integral component of membrane);GO:0016020(membrane)	-	[S]Function unknown	Zm00001d052327
miR167	miR167c	zma-miR167c-3p_L-1	-inf	0.0152353	Zm00001d052327_T002	#N/A	#N/A	Zm00001d052327	#N/A	Regulatory-associated protein of TOR 1	GO:0031931(TORC1 complex);GO:0031929(TOR signaling);GO:0016021(integral component of membrane);GO:0016020(membrane)	-	[S]Function unknown	Zm00001d052327
miR167	miR167c	zma-miR167c-3p_L-1	-inf	0.0152353	Zm00001d052327_T003	#N/A	#N/A	Zm00001d052327	#N/A	Regulatory-associated protein of TOR 1	GO:0031931(TORC1 complex);GO:0031929(TOR signaling);GO:0016021(integral component of membrane);GO:0016020(membrane)	-	[S]Function unknown	Zm00001d052327
miR167	miR167c	zma-miR167c-3p_L-1	-inf	0.0152353	Zm00001d052327_T005	#N/A	#N/A	Zm00001d052327	#N/A	Regulatory-associated protein of TOR 1	GO:0031931(TORC1 complex);GO:0031929(TOR signaling);GO:0016021(integral component of membrane);GO:0016020(membrane)	-	[S]Function unknown	Zm00001d052327
miR167	miR167c	zma-miR167c-3p_L-1	-inf	0.0152353	Zm00001d052327_T006	#N/A	#N/A	Zm00001d052327	#N/A	Regulatory-associated protein of TOR 1	GO:0031931(TORC1 complex);GO:0031929(TOR signaling);GO:0016021(integral component of membrane);GO:0016020(membrane)	-	[S]Function unknown	Zm00001d052327
miR167	miR167c	zma-miR167c-3p_L-1	-inf	0.0152353	Zm00001d052327_T007	#N/A	#N/A	Zm00001d052327	#N/A	Regulatory-associated protein of TOR 1	GO:0031931(TORC1 complex);GO:0031929(TOR signaling);GO:0016021(integral component of membrane);GO:0016020(membrane)	-	[S]Function unknown	Zm00001d052327
miR167	miR167c	zma-miR167c-3p_L-1	-inf	0.0152353	Zm00001d052327_T008	#N/A	#N/A	Zm00001d052327	#N/A	Regulatory-associated protein of TOR 1	GO:0031931(TORC1 complex);GO:0031929(TOR signaling);GO:0016021(integral component of membrane);GO:0016020(membrane)	-	[S]Function unknown	Zm00001d052327
miR167	miR167c	zma-miR167c-3p_L-1	-inf	0.0152353	Zm00001d052327_T009	#N/A	#N/A	Zm00001d052327	#N/A	Regulatory-associated protein of TOR 1	GO:0031931(TORC1 complex);GO:0031929(TOR signaling);GO:0016021(integral component of membrane);GO:0016020(membrane)	-	[S]Function unknown	Zm00001d052327
miR167	miR167c	zma-miR167c-3p_L-1	-inf	0.0152353	Zm00001d052327_T010	#N/A	#N/A	Zm00001d052327	#N/A	Regulatory-associated protein of TOR 1	GO:0031931(TORC1 complex);GO:0031929(TOR signaling);GO:0016021(integral component of membrane);GO:0016020(membrane)	-	[S]Function unknown	Zm00001d052327
miR167	miR167c	zma-miR167c-3p_L-1	-inf	0.0152353	Zm00001d052327_T013	#N/A	#N/A	Zm00001d052327	#N/A	-	-	-	-	-
miR167	miR167c	zma-miR167c-3p_L-1	-inf	0.0152353	Zm00001d052327_T015	#N/A	#N/A	Zm00001d052327	#N/A	Regulatory-associated protein of TOR 1	GO:0031931(TORC1 complex);GO:0031929(TOR signaling);GO:0016021(integral component of membrane);GO:0016020(membrane)	-	[S]Function unknown	Zm00001d052327
miR167	miR167c	zma-miR167c-3p_L-1	-inf	0.0152353	Zm00001d052327_T018	#N/A	#N/A	Zm00001d052327	#N/A	Regulatory-associated protein of TOR 1	GO:0031931(TORC1 complex);GO:0031929(TOR signaling);GO:0016021(integral component of membrane);GO:0016020(membrane)	-	[S]Function unknown	Zm00001d052327
miR167	miR167c	zma-miR167c-3p_L-1	-inf	0.0152353	Zm00001d052327_T020	#N/A	#N/A	Zm00001d052327	#N/A	Regulatory-associated protein of TOR 1	GO:0031931(TORC1 complex);GO:0031929(TOR signaling);GO:0016021(integral component of membrane);GO:0016020(membrane)	-	[S]Function unknown	Zm00001d052327
miR167	miR167c	zma-miR167c-3p_L-1	-inf	0.0152353	Zm00001d052327_T022	#N/A	#N/A	Zm00001d052327	#N/A	Regulatory-associated protein of TOR 1	GO:0031931(TORC1 complex);GO:0031929(TOR signaling);GO:0016021(integral component of membrane);GO:0016020(membrane)	-	[S]Function unknown	Zm00001d052327
miR167	miR167c	zma-miR167c-3p_L-1	-inf	0.0152353	Zm00001d052327_T024	#N/A	#N/A	Zm00001d052327	#N/A	Regulatory-associated protein of TOR 1	GO:0031931(TORC1 complex);GO:0031929(TOR signaling);GO:0016021(integral component of membrane);GO:0016020(membrane)	-	[S]Function unknown	Zm00001d052327
miR167	miR167c	zma-miR167c-3p_L-1	-inf	0.0152353	Zm00001d052327_T026	#N/A	#N/A	Zm00001d052327	#N/A	Regulatory-associated protein of TOR 1	GO:0031931(TORC1 complex);GO:0031929(TOR signaling);GO:0016021(integral component of membrane);GO:0016020(membrane)	-	[S]Function unknown	Zm00001d052327
miR167	miR167c	zma-miR167c-3p_L-1	-inf	0.0152353	Zm00001d052327_T028	#N/A	#N/A	Zm00001d052327	#N/A	Regulatory-associated protein of TOR 1	GO:0031931(TORC1 complex);GO:0031929(TOR signaling);GO:0016021(integral component of membrane);GO:0016020(membrane)	-	[S]Function unknown	Zm00001d052327
miR167	miR167c	zma-miR167c-3p_L-1	-inf	0.0152353	Zm00001d052327_T029	#N/A	#N/A	Zm00001d052327	#N/A	Regulatory-associated protein of TOR 1	GO:0031931(TORC1 complex);GO:0031929(TOR signaling);GO:0016021(integral component of membrane);GO:0016020(membrane)	-	[S]Function unknown	Zm00001d052327
miR167	miR167c	zma-miR167c-3p_L-1	-inf	0.0152353	Zm00001d052327_T030	#N/A	#N/A	Zm00001d052327	#N/A	Regulatory-associated protein of TOR 1	GO:0031931(TORC1 complex);GO:0031929(TOR signaling);GO:0016021(integral component of membrane);GO:0016020(membrane)	-	[S]Function unknown	Zm00001d052327
miR167	miR167c	zma-miR167c-3p_L-1	-inf	0.0152353	Zm00001d052327_T033	#N/A	#N/A	Zm00001d052327	#N/A	Regulatory-associated protein of TOR 1	GO:0031931(TORC1 complex);GO:0031929(TOR signaling);GO:0016021(integral component of membrane);GO:0016020(membrane)	-	[S]Function unknown	Zm00001d052327
miR167	miR167c	zma-miR167c-3p_L-1	-inf	0.0152353	Zm00001d052327_T034	#N/A	#N/A	Zm00001d052327	#N/A	-	-	-	-	-
miR167	miR167c	zma-miR167c-3p_L-1	-inf	0.0152353	Zm00001d052327_T035	#N/A	#N/A	Zm00001d052327	#N/A	Regulatory-associated protein of TOR 1	GO:0031931(TORC1 complex);GO:0031929(TOR signaling);GO:0016021(integral component of membrane);GO:0016020(membrane)	-	[S]Function unknown	Zm00001d052327
miR167	miR167c	zma-miR167c-3p_L-1	-inf	0.0152353	Zm00001d052327_T038	#N/A	#N/A	Zm00001d052327	#N/A	Regulatory-associated protein of TOR 1	GO:0031931(TORC1 complex);GO:0031929(TOR signaling);GO:0016021(integral component of membrane);GO:0016020(membrane)	-	[S]Function unknown	Zm00001d052327
miR167	miR167c	zma-miR167c-3p_L-1	-inf	0.0152353	Zm00001d052327_T045	#N/A	#N/A	Zm00001d052327	#N/A	-	-	-	-	-
miR167	miR167c	zma-miR167c-3p_L-1	-inf	0.0152353	Zm00001d052327_T046	#N/A	#N/A	Zm00001d052327	#N/A	Regulatory-associated protein of TOR 1	GO:0031931(TORC1 complex);GO:0031929(TOR signaling);GO:0016021(integral component of membrane);GO:0016020(membrane)	-	[S]Function unknown	Zm00001d052327
miR167	miR167c	zma-miR167c-3p_L-1	-inf	0.0152353	Zm00001d052327_T048	#N/A	#N/A	Zm00001d052327	#N/A	-	-	-	-	-
miR167	miR167c	zma-miR167c-3p_L-1	-inf	0.0152353	Zm00001d052327_T049	#N/A	#N/A	Zm00001d052327	#N/A	Regulatory-associated protein of TOR 1	GO:0031931(TORC1 complex);GO:0031929(TOR signaling);GO:0016021(integral component of membrane);GO:0016020(membrane)	-	[S]Function unknown	Zm00001d052327
miR167	miR167c	zma-miR167c-3p_L-1	-inf	0.0152353	Zm00001d052327_T051	#N/A	#N/A	Zm00001d052327	#N/A	Regulatory-associated protein of TOR 1	GO:0031931(TORC1 complex);GO:0031929(TOR signaling);GO:0016021(integral component of membrane);GO:0016020(membrane)	-	[S]Function unknown	Zm00001d052327
miR167	miR167c	zma-miR167c-3p_L-1	-inf	0.0152353	Zm00001d052327_T052	#N/A	#N/A	Zm00001d052327	#N/A	-	-	-	-	-
miR167	miR167c	zma-miR167c-3p_L-1	-inf	0.0152353	Zm00001d052327_T053	#N/A	#N/A	Zm00001d052327	#N/A	Regulatory-associated protein of TOR 1	GO:0031931(TORC1 complex);GO:0031929(TOR signaling);GO:0016021(integral component of membrane);GO:0016020(membrane)	-	[S]Function unknown	Zm00001d052327
miR167	miR167c	zma-miR167c-3p_L-1	-inf	0.0152353	Zm00001d052327_T054	#N/A	#N/A	Zm00001d052327	#N/A	-	-	-	-	-
miR167	miR167c	zma-miR167c-3p_L-1	-inf	0.0152353	Zm00001d052327_T055	#N/A	#N/A	Zm00001d052327	#N/A	-	-	-	-	-
miR167	miR167c	zma-miR167c-3p_L-1	-inf	0.0152353	Zm00001d052327_T056	#N/A	#N/A	Zm00001d052327	#N/A	Regulatory-associated protein of TOR 1	GO:0031931(TORC1 complex);GO:0031929(TOR signaling);GO:0016021(integral component of membrane);GO:0016020(membrane)	-	[S]Function unknown	Zm00001d052327
miR167	miR167c	zma-miR167c-3p_L-1	-inf	0.0152353	Zm00001d052327_T057	#N/A	#N/A	Zm00001d052327	#N/A	-	-	-	-	-
miR167	miR167c	zma-miR167c-3p_L-1	-inf	0.0152353	Zm00001d052327_T058	#N/A	#N/A	Zm00001d052327	#N/A	-	-	-	-	-
miR167	miR167c	zma-miR167c-3p_L-1	-inf	0.0152353	Zm00001d052327_T059	#N/A	#N/A	Zm00001d052327	#N/A	Regulatory-associated protein of TOR 1	GO:0031931(TORC1 complex);GO:0031929(TOR signaling);GO:0016021(integral component of membrane);GO:0016020(membrane)	-	[S]Function unknown	Zm00001d052327
miR167	miR167c	zma-miR167c-3p_L-1	-inf	0.0152353	Zm00001d052327_T060	#N/A	#N/A	Zm00001d052327	#N/A	Regulatory-associated protein of TOR 1	GO:0031931(TORC1 complex);GO:0031929(TOR signaling);GO:0016021(integral component of membrane);GO:0016020(membrane)	-	[S]Function unknown	Zm00001d052327
miR167	miR167c	zma-miR167c-3p_L-1	-inf	0.0152353	Zm00001d052327_T061	#N/A	#N/A	Zm00001d052327	#N/A	-	-	-	-	-
miR167	miR167c	zma-miR167c-3p_L-1	-inf	0.0152353	Zm00001d052327_T062	#N/A	#N/A	Zm00001d052327	#N/A	Regulatory-associated protein of TOR 1	GO:0031931(TORC1 complex);GO:0031929(TOR signaling);GO:0016021(integral component of membrane);GO:0016020(membrane)	-	[S]Function unknown	Zm00001d052327
miR167	miR167j	zma-miR167j-3p_L+1	-2.91476	0.016169	ENSRNA049463701-T1	#N/A	#N/A	ENSRNA049463701-T1	#N/A	-	-	-	-	-
miR167	miR167j	zma-miR167j-3p_L+1	-2.91476	0.016169	ENSRNA049463715-T1	#N/A	#N/A	ENSRNA049463715-T1	#N/A	-	-	-	-	-
miR167	miR167j	zma-miR167j-3p_L+1	-2.91476	0.016169	ENSRNA049470293-T1	#N/A	#N/A	ENSRNA049470293-T1	#N/A	-	-	-	-	-
miR167	miR167j	zma-miR167j-3p_L+1	-2.91476	0.016169	ENSRNA049471362-T1	#N/A	#N/A	ENSRNA049471362-T1	#N/A	-	-	-	-	-
miR167	miR167j	zma-miR167j-3p_L+1	-2.91476	0.016169	ENSRNA049471370-T1	#N/A	#N/A	ENSRNA049471370-T1	#N/A	-	-	-	-	-
miR167	miR167j	zma-miR167j-3p_L+1	-2.91476	0.016169	ENSRNA049471967-T1	#N/A	#N/A	ENSRNA049471967-T1	#N/A	-	-	-	-	-
miR167	miR167j	zma-miR167j-3p_L+1	-2.91476	0.016169	ENSRNA049474334-T1	#N/A	#N/A	ENSRNA049474334-T1	#N/A	-	-	-	-	-
miR167	miR167j	zma-miR167j-3p_L+1	-2.91476	0.016169	ENSRNA049478035-T1	#N/A	#N/A	ENSRNA049478035-T1	#N/A	-	-	-	-	-
miR167	miR167j	zma-miR167j-3p_L+1	-2.91476	0.016169	ENSRNA049479390-T1	#N/A	#N/A	ENSRNA049479390-T1	#N/A	-	-	-	-	-
miR167	miR167j	zma-miR167j-3p_L+1	-2.91476	0.016169	Zm00001d002891_T001	-0.0481446	0.952764	Zm00001d002891	#N/A	Chaperone DnaJ-domain superfamily protein	-	-	[O]Posttranslational modification, protein turnover, chaperones	Zm00001d002891
miR167	miR167j	zma-miR167j-3p_L+1	-2.91476	0.016169	Zm00001d009005_T001	0	1	Zm00001d009005	#N/A	VHS domain-containing protein	GO:0006886(intracellular protein transport);GO:0005622(intracellular)	-	[S]Function unknown	Zm00001d009005
miR167	miR167j	zma-miR167j-3p_L+1	-2.91476	0.016169	Zm00001d009005_T002	-0.41394	0.539229	Zm00001d009005	#N/A	VHS domain-containing protein	GO:0006886(intracellular protein transport);GO:0005622(intracellular)	-	[S]Function unknown	Zm00001d009005
miR167	miR167j	zma-miR167j-3p_L+1	-2.91476	0.016169	Zm00001d009005_T003	1.0726	0.392899	Zm00001d009005	#N/A	VHS domain-containing protein	GO:0006886(intracellular protein transport);GO:0005622(intracellular)	-	[S]Function unknown	Zm00001d009005
miR167	miR167j	zma-miR167j-3p_L+1	-2.91476	0.016169	Zm00001d012238_T014	0	1	Zm00001d012238	#N/A	RNA-binding (RRM/RBD/RNP motifs) family protein	GO:0003723(RNA binding);GO:0003676(nucleic acid binding)	-	[S]Function unknown	Zm00001d012238
miR167	miR167j	zma-miR167j-3p_L+1	-2.91476	0.016169	Zm00001d012238_T015	#N/A	#N/A	Zm00001d012238	#N/A	-	-	-	-	-
miR167	miR167j	zma-miR167j-3p_L+1	-2.91476	0.016169	Zm00001d012238_T021	0	1	Zm00001d012238	#N/A	RNA-binding (RRM/RBD/RNP motifs) family protein	GO:0003723(RNA binding);GO:0003676(nucleic acid binding)	-	[S]Function unknown	Zm00001d012238
miR167	miR167j	zma-miR167j-3p_L+1	-2.91476	0.016169	Zm00001d012238_T022	#N/A	#N/A	Zm00001d012238	#N/A	RNA-binding (RRM/RBD/RNP motifs) family protein	GO:0003723(RNA binding);GO:0003676(nucleic acid binding)	-	[S]Function unknown	Zm00001d012238
miR167	miR167j	zma-miR167j-3p_L+1	-2.91476	0.016169	Zm00001d014138_T001	0	1	Zm00001d014138	#N/A	Splicing factor CC1-like	GO:0003723(RNA binding);GO:0006397(mRNA processing);GO:0003676(nucleic acid binding);GO:0005634(nucleus);GO:0016021(integral component of membrane);GO:0016020(membrane)	-	[S]Function unknown	Zm00001d014138
miR167	miR167j	zma-miR167j-3p_L+1	-2.91476	0.016169	Zm00001d014138_T002	1.06863	0.143323	Zm00001d014138	#N/A	Splicing factor CC1-like	GO:0003723(RNA binding);GO:0006397(mRNA processing);GO:0003676(nucleic acid binding);GO:0005634(nucleus);GO:0016021(integral component of membrane);GO:0016020(membrane)	-	[S]Function unknown	Zm00001d014138
miR167	miR167j	zma-miR167j-3p_L+1	-2.91476	0.016169	Zm00001d014138_T003	0	1	Zm00001d014138	#N/A	Splicing factor CC1-like	GO:0003723(RNA binding);GO:0006397(mRNA processing);GO:0003676(nucleic acid binding);GO:0005634(nucleus);GO:0016021(integral component of membrane);GO:0016020(membrane)	-	[S]Function unknown	Zm00001d014138
miR167	miR167j	zma-miR167j-3p_L+1	-2.91476	0.016169	Zm00001d014138_T004	2.20061	0.312947	Zm00001d014138	#N/A	Splicing factor CC1-like	GO:0003723(RNA binding);GO:0006397(mRNA processing);GO:0003676(nucleic acid binding);GO:0005634(nucleus);GO:0016021(integral component of membrane);GO:0016020(membrane)	-	[S]Function unknown	Zm00001d014138
miR167	miR167j	zma-miR167j-3p_L+1	-2.91476	0.016169	Zm00001d014138_T005	-0.767737	0.3549	Zm00001d014138	#N/A	Splicing factor CC1-like	GO:0003723(RNA binding);GO:0006397(mRNA processing);GO:0003676(nucleic acid binding);GO:0005634(nucleus);GO:0016021(integral component of membrane);GO:0016020(membrane)	-	[S]Function unknown	Zm00001d014138
miR167	miR167j	zma-miR167j-3p_L+1	-2.91476	0.016169	Zm00001d014138_T006	0.857495	0.699977	Zm00001d014138	#N/A	Splicing factor CC1-like	GO:0003723(RNA binding);GO:0006397(mRNA processing);GO:0003676(nucleic acid binding);GO:0005634(nucleus);GO:0016021(integral component of membrane);GO:0016020(membrane)	-	[S]Function unknown	Zm00001d014138
miR167	miR167j	zma-miR167j-3p_L+1	-2.91476	0.016169	Zm00001d014138_T007	0.132692	0.926673	Zm00001d014138	#N/A	Splicing factor CC1-like	GO:0003723(RNA binding);GO:0006397(mRNA processing);GO:0003676(nucleic acid binding);GO:0005634(nucleus);GO:0016021(integral component of membrane);GO:0016020(membrane)	-	[S]Function unknown	Zm00001d014138
miR167	miR167j	zma-miR167j-3p_L+1	-2.91476	0.016169	Zm00001d014138_T008	0.622124	0.581911	Zm00001d014138	#N/A	Splicing factor CC1-like	GO:0003723(RNA binding);GO:0006397(mRNA processing);GO:0003676(nucleic acid binding);GO:0005634(nucleus);GO:0016021(integral component of membrane);GO:0016020(membrane)	-	[S]Function unknown	Zm00001d014138
miR167	miR167j	zma-miR167j-3p_L+1	-2.91476	0.016169	Zm00001d014138_T009	0.501111	0.645878	Zm00001d014138	#N/A	Splicing factor CC1-like	GO:0003723(RNA binding);GO:0006397(mRNA processing);GO:0003676(nucleic acid binding);GO:0005634(nucleus);GO:0016021(integral component of membrane);GO:0016020(membrane)	-	[S]Function unknown	Zm00001d014138
miR167	miR167j	zma-miR167j-3p_L+1	-2.91476	0.016169	Zm00001d014138_T010	0	1	Zm00001d014138	#N/A	Splicing factor CC1-like	GO:0003723(RNA binding);GO:0006397(mRNA processing);GO:0003676(nucleic acid binding);GO:0005634(nucleus);GO:0016021(integral component of membrane);GO:0016020(membrane)	-	[S]Function unknown	Zm00001d014138
miR167	miR167j	zma-miR167j-3p_L+1	-2.91476	0.016169	Zm00001d014138_T011	0	1	Zm00001d014138	#N/A	Splicing factor CC1-like	GO:0003723(RNA binding);GO:0006397(mRNA processing);GO:0003676(nucleic acid binding);GO:0005634(nucleus);GO:0016021(integral component of membrane);GO:0016020(membrane)	-	[S]Function unknown	Zm00001d014138
miR167	miR167j	zma-miR167j-3p_L+1	-2.91476	0.016169	Zm00001d014138_T012	0	1	Zm00001d014138	#N/A	Splicing factor CC1-like	GO:0003723(RNA binding);GO:0006397(mRNA processing);GO:0003676(nucleic acid binding);GO:0005634(nucleus);GO:0016021(integral component of membrane);GO:0016020(membrane)	-	[S]Function unknown	Zm00001d014138
miR167	miR167j	zma-miR167j-3p_L+1	-2.91476	0.016169	Zm00001d014138_T013	-0.762322	0.422649	Zm00001d014138	#N/A	Splicing factor CC1-like	GO:0003723(RNA binding);GO:0006397(mRNA processing);GO:0003676(nucleic acid binding);GO:0005634(nucleus);GO:0016021(integral component of membrane);GO:0016020(membrane)	-	[S]Function unknown	Zm00001d014138
miR167	miR167j	zma-miR167j-3p_L+1	-2.91476	0.016169	Zm00001d014138_T014	0	1	Zm00001d014138	#N/A	Splicing factor CC1-like	GO:0003723(RNA binding);GO:0006397(mRNA processing);GO:0003676(nucleic acid binding);GO:0005634(nucleus);GO:0016021(integral component of membrane);GO:0016020(membrane)	-	[S]Function unknown	Zm00001d014138
miR167	miR167j	zma-miR167j-3p_L+1	-2.91476	0.016169	Zm00001d014138_T015	-1.00313	0.498518	Zm00001d014138	#N/A	Splicing factor CC1-like	GO:0003723(RNA binding);GO:0006397(mRNA processing);GO:0003676(nucleic acid binding);GO:0005634(nucleus);GO:0016021(integral component of membrane);GO:0016020(membrane)	-	[S]Function unknown	Zm00001d014138
miR167	miR167j	zma-miR167j-3p_L+1	-2.91476	0.016169	Zm00001d014138_T016	0	1	Zm00001d014138	#N/A	Splicing factor CC1-like	GO:0003723(RNA binding);GO:0006397(mRNA processing);GO:0003676(nucleic acid binding);GO:0005634(nucleus);GO:0016021(integral component of membrane);GO:0016020(membrane)	-	[S]Function unknown	Zm00001d014138
miR167	miR167j	zma-miR167j-3p_L+1	-2.91476	0.016169	Zm00001d014138_T017	0	1	Zm00001d014138	#N/A	Splicing factor CC1-like	GO:0003723(RNA binding);GO:0006397(mRNA processing);GO:0003676(nucleic acid binding);GO:0005634(nucleus);GO:0016021(integral component of membrane);GO:0016020(membrane)	-	[S]Function unknown	Zm00001d014138
miR167	miR167j	zma-miR167j-3p_L+1	-2.91476	0.016169	Zm00001d014138_T018	0.248293	0.864002	Zm00001d014138	#N/A	Splicing factor CC1-like	GO:0003723(RNA binding);GO:0006397(mRNA processing);GO:0003676(nucleic acid binding);GO:0005634(nucleus);GO:0016021(integral component of membrane);GO:0016020(membrane)	-	[S]Function unknown	Zm00001d014138
miR167	miR167j	zma-miR167j-3p_L+1	-2.91476	0.016169	Zm00001d014138_T019	0.86976	0.227946	Zm00001d014138	#N/A	Splicing factor CC1-like	GO:0003723(RNA binding);GO:0006397(mRNA processing);GO:0003676(nucleic acid binding);GO:0005634(nucleus);GO:0016021(integral component of membrane);GO:0016020(membrane)	-	[S]Function unknown	Zm00001d014138
miR167	miR167j	zma-miR167j-3p_L+1	-2.91476	0.016169	Zm00001d023792_T001	#N/A	#N/A	Zm00001d023792	#N/A	-	-	-	-	-
miR167	miR167j	zma-miR167j-3p_L+1	-2.91476	0.016169	Zm00001d023792_T002	0	1	Zm00001d023792	#N/A	Phosphoglucan water dikinase chloroplastic	GO:0016310(phosphorylation);GO:2001070(starch binding);GO:0016301(kinase activity);GO:0030246(carbohydrate binding);GO:0005524(ATP binding);GO:0003824(catalytic activity);GO:0046835(carbohydrate phosphorylation);GO:0019200(carbohydrate kinase activity);GO:0051752(phosphoglucan, water dikinase activity);GO:0005982(starch metabolic process);GO:0046777(protein autophosphorylation);GO:0009507(chlorop…	-	[G]Carbohydrate transport and metabolism	Zm00001d023792
miR167	miR167j	zma-miR167j-3p_L+1	-2.91476	0.016169	Zm00001d023792_T003	0	1	Zm00001d023792	#N/A	Phosphoglucan water dikinase chloroplastic	GO:0016310(phosphorylation);GO:2001070(starch binding);GO:0016301(kinase activity);GO:0030246(carbohydrate binding);GO:0005524(ATP binding);GO:0003824(catalytic activity);GO:0046835(carbohydrate phosphorylation);GO:0019200(carbohydrate kinase activity);GO:0051752(phosphoglucan, water dikinase activity);GO:0005982(starch metabolic process);GO:0046777(protein autophosphorylation);GO:0009507(chlorop…	-	[G]Carbohydrate transport and metabolism	Zm00001d023792
miR167	miR167j	zma-miR167j-3p_L+1	-2.91476	0.016169	Zm00001d023792_T004	-0.672673	0.672633	Zm00001d023792	#N/A	Phosphoglucan water dikinase chloroplastic	GO:0016310(phosphorylation);GO:2001070(starch binding);GO:0016301(kinase activity);GO:0030246(carbohydrate binding);GO:0005524(ATP binding);GO:0003824(catalytic activity);GO:0046835(carbohydrate phosphorylation);GO:0019200(carbohydrate kinase activity);GO:0051752(phosphoglucan, water dikinase activity);GO:0005982(starch metabolic process);GO:0046777(protein autophosphorylation);GO:0009507(chlorop…	-	[G]Carbohydrate transport and metabolism	Zm00001d023792
miR167	miR167j	zma-miR167j-3p_L+1	-2.91476	0.016169	Zm00001d023792_T005	0.404989	0.89676	Zm00001d023792	#N/A	Phosphoglucan water dikinase chloroplastic	GO:0016310(phosphorylation);GO:2001070(starch binding);GO:0016301(kinase activity);GO:0030246(carbohydrate binding);GO:0005524(ATP binding);GO:0003824(catalytic activity);GO:0046835(carbohydrate phosphorylation);GO:0019200(carbohydrate kinase activity);GO:0051752(phosphoglucan, water dikinase activity);GO:0005982(starch metabolic process);GO:0046777(protein autophosphorylation);GO:0009507(chlorop…	-	[G]Carbohydrate transport and metabolism	Zm00001d023792
miR167	miR167j	zma-miR167j-3p_L+1	-2.91476	0.016169	Zm00001d023792_T006	0	1	Zm00001d023792	#N/A	Phosphoglucan water dikinase chloroplastic	GO:0016310(phosphorylation);GO:2001070(starch binding);GO:0016301(kinase activity);GO:0030246(carbohydrate binding);GO:0005524(ATP binding);GO:0003824(catalytic activity);GO:0046835(carbohydrate phosphorylation);GO:0019200(carbohydrate kinase activity);GO:0051752(phosphoglucan, water dikinase activity);GO:0005982(starch metabolic process);GO:0046777(protein autophosphorylation);GO:0009507(chlorop…	-	[G]Carbohydrate transport and metabolism	Zm00001d023792
miR167	miR167j	zma-miR167j-3p_L+1	-2.91476	0.016169	Zm00001d023792_T007	0.507695	0.794472	Zm00001d023792	#N/A	Phosphoglucan water dikinase chloroplastic	GO:0016310(phosphorylation);GO:2001070(starch binding);GO:0016301(kinase activity);GO:0030246(carbohydrate binding);GO:0005524(ATP binding);GO:0003824(catalytic activity);GO:0046835(carbohydrate phosphorylation);GO:0019200(carbohydrate kinase activity);GO:0051752(phosphoglucan, water dikinase activity);GO:0005982(starch metabolic process);GO:0046777(protein autophosphorylation);GO:0009507(chlorop…	-	[G]Carbohydrate transport and metabolism	Zm00001d023792
miR167	miR167j	zma-miR167j-3p_L+1	-2.91476	0.016169	Zm00001d025980_T002	-0.293562	0.859741	Zm00001d025980	#N/A	RNA-metabolising metallo-beta-lactamase family protein	-	-	[S]Function unknown	Zm00001d025980
miR167	miR167j	zma-miR167j-3p_L+1	-2.91476	0.016169	Zm00001d025980_T003	#N/A	#N/A	Zm00001d025980	#N/A	RNA-metabolising metallo-beta-lactamase family protein	-	-	[S]Function unknown	Zm00001d025980
miR167	miR167j	zma-miR167j-3p_L+1	-2.91476	0.016169	Zm00001d025980_T004	#N/A	#N/A	Zm00001d025980	#N/A	RNA-metabolising metallo-beta-lactamase family protein	-	-	[S]Function unknown	Zm00001d025980
miR167	miR167j	zma-miR167j-3p_L+1	-2.91476	0.016169	Zm00001d025980_T005	-4.11932	0.0351402	Zm00001d025980	#N/A	RNA-metabolising metallo-beta-lactamase family protein	-	-	[S]Function unknown	Zm00001d025980
miR167	miR167j	zma-miR167j-3p_L+1	-2.91476	0.016169	Zm00001d025980_T006	-1.6132	0.288203	Zm00001d025980	#N/A	RNA-metabolising metallo-beta-lactamase family protein	-	-	[S]Function unknown	Zm00001d025980
miR167	miR167j	zma-miR167j-3p_L+1	-2.91476	0.016169	Zm00001d025980_T007	-0.739867	0.810295	Zm00001d025980	#N/A	RNA-metabolising metallo-beta-lactamase family protein	-	-	[S]Function unknown	Zm00001d025980
miR167	miR167j	zma-miR167j-3p_L+1	-2.91476	0.016169	Zm00001d025980_T008	-3.17846	0.00674199	Zm00001d025980	#N/A	RNA-metabolising metallo-beta-lactamase family protein	-	-	[S]Function unknown	Zm00001d025980
miR167	miR167j	zma-miR167j-3p_L+1	-2.91476	0.016169	Zm00001d025980_T009	#N/A	#N/A	Zm00001d025980	#N/A	RNA-metabolising metallo-beta-lactamase family protein	-	-	[S]Function unknown	Zm00001d025980
miR167	miR167j	zma-miR167j-3p_L+1	-2.91476	0.016169	Zm00001d025980_T010	0	1	Zm00001d025980	#N/A	RNA-metabolising metallo-beta-lactamase family protein	-	-	[S]Function unknown	Zm00001d025980
miR167	miR167j	zma-miR167j-3p_L+1	-2.91476	0.016169	Zm00001d025980_T012	#N/A	#N/A	Zm00001d025980	#N/A	RNA-metabolising metallo-beta-lactamase family protein	-	-	[S]Function unknown	Zm00001d025980
miR167	miR167j	zma-miR167j-3p_L+1	-2.91476	0.016169	Zm00001d025980_T013	-2.36272	0.0842717	Zm00001d025980	#N/A	RNA-metabolising metallo-beta-lactamase family protein	-	-	[S]Function unknown	Zm00001d025980
miR167	miR167j	zma-miR167j-3p_L+1	-2.91476	0.016169	Zm00001d025980_T014	#N/A	#N/A	Zm00001d025980	#N/A	RNA-metabolising metallo-beta-lactamase family protein	-	-	[S]Function unknown	Zm00001d025980
miR167	miR167j	zma-miR167j-3p_L+1	-2.91476	0.016169	Zm00001d025980_T015	-13.8537	1.60035e-14	Zm00001d025980	#N/A	RNA-metabolising metallo-beta-lactamase family protein	-	-	[S]Function unknown	Zm00001d025980
[truncated: 2,069 more rows]

## Sheet: table S5
Table S5 Novel differentially expressed miRNAs and predicted target genes
[truncated: 2,035 more rows]

[truncated: 7 more sheets: table S6, Table S7, table S8, table S9, table S10, table S11, table S12]
